# Supplementary material for: Subclinical articulatory changes of vowel parameters in Korean amyotrophic lateral sclerosis patients with perceptually normal voices
Source: PLoS One. 2023 Oct 13;18(10):e0292460. doi: 10.1371/journal.pone.0292460 (PMC10575489; doi:10.1371/journal.pone.0292460)
Supplement: S1 File — (CSV) [file pone.0292460.s007.csv]

group	participants	vowel	wordtype	onset	coda	word	dur	f0	f1	f2	harmonicity
ALSwD	A1	i	CV_rep	b	#	bi	233.9108952	124.4384396	315.0672813	1777.242568	16.91826877
ALSwD	A1	i	CV_rep	b	#	bi	193.5765735	122.250287	268.6219196	1963.92162	18.84551208
ALSwD	A1	i	CV_rep	b	#	bi	215.0090047	116.128707	392.472381	1912.27348	16.0120694
ALSwD	A1	i	CV_rep	b	#	bi	217.371741	115.0054132	348.7114413	2092.632161	19.70829933
ALSwD	A1	i	CV_rep	b	#	bi	203.6486418	116.3501351	381.281146	1905.767534	17.93209998
ALSwD	A1	i	CV_rep	b	#	bi	89.78397997	115.2007123	346.7391638	2126.981135	15.46001544
ALSwD	A1	u	CV_rep	b	#	bu	195.4271362	133.696318	406.8402197	1538.809648	24.26580455
ALSwD	A1	u	CV_rep	b	#	bu	182.3840149	125.0556682	366.0374891	1236.325925	21.50656934
ALSwD	A1	u	CV_rep	b	#	bu	168.207597	120.9752804	486.9141015	1795.515706	15.67360749
ALSwD	A1	u	CV_rep	b	#	bu	212.6462684	117.4292105	462.481747	929.579668	23.42681026
ALSwD	A1	u	CV_rep	b	#	bu	121.0284238	120.3738625	343.85123	715.7348063	17.19883597
ALSwD	A1	u	CV_rep	b	#	bu	80.86190648	131.6430264	345.6175972	825.9338502	18.7895081
ALSwD	A1	a	CV_rep	b	#	ba	179.5679599	134.384083	655.3041199	894.126064	16.54478223
ALSwD	A1	a	CV_rep	b	#	ba	165.3915421	119.0147316	695.01875	1085.961503	18.21083401
ALSwD	A1	a	CV_rep	b	#	ba	134.67597	118.4820203	685.3188568	1474.759287	15.72926496
ALSwD	A1	a	CV_rep	b	#	ba	193.7443778	116.331173	641.7796265	1086.106898	13.95617012
ALSwD	A1	a	CV_rep	b	#	ba	153.5778605	116.7924329	723.2315609	1135.486553	16.52867354
ALSwD	A1	a	CV_rep	b	#	ba	61.43114419	127.2430595	854.9913065	1244.730244	9.630190156
ALSwD	A1	i	CVm	j	m	jim	36.66937809	138.3809614	350.4843941	1589.925097	6.780682125
ALSwD	A1	a	CVC	b	k	bak	66.46324778	119.906445	707.1501493	1366.909688	7.708998121
ALSwD	A1	i	CVm	s	m	sim	41.25305035	179.6294759	1589.869	2668.442234	7.54723919
ALSwD	A1	a	CVC	jj	l	jjal	32.08570583	184.0186465	590.2049728	1664.269974	4.713248436
ALSwD	A1	u	CVm	d	m	dum	46.98264067	161.2217074	374.0171987	1963.813132	12.84719466
ALSwD	A1	a	CVC	g	k	gak	72.19283811	133.3864562	712.5785847	1339.071863	7.469706052
ALSwD	A1	i	CVm	b	m	bim	59.58773939	164.511348	364.3843109	1938.494137	19.73260201
ALSwD	A1	a	CVC	s	t	sat	59.58773939	173.0563777	812.8406753	1155.802525	9.145190559
ALSwD	A1	u	CVm	g	m	gum	56.14998519	159.5872537	352.7024824	804.4642386	15.36388577
ALSwD	A1	a	CVC	d	k	dak	71.04692004	154.986611	821.6276531	1249.059194	10.48349822
ALSwD	A1	a	CVC	pp	l	ppal	72.19283811	176.6312689	688.9395026	1292.112244	14.21456693
ALSwD	A1	a	CVC	d	t	dat	55.00406713	159.1949837	759.1465492	1256.678773	6.421431552
ALSwD	A1	a	CVC	g	l	gal	51.56631293	142.1539537	776.4732506	1542.669876	2.338860833
ALSwD	A1	u	CVm	s	m	sum	68.75508391	188.6865351	221.2721177	1563.418181	17.3466578
ALSwD	A1	a	CVC	dd	l	ddal	74.48467424	177.3509654	819.8203328	1368.669157	15.24432156
ALSwD	A1	u	CVm	j	m	jum	57.29590326	158.3914427	317.3023985	1671.85374	14.65557639
ALSwD	A1	a	CVC	b	t	bat	60.73365746	150.5846716	795.6467056	1358.191785	7.743115474
ALSwD	A1	a	CVC	j	t	jat	63.02549359	159.0479227	830.88958	1496.574574	9.784403206
ALSwD	A1	a	CVC	s	k	sak	64.17141165	175.3067942	745.8686195	1480.290303	13.33612893
ALSwD	A1	i	CVm	d	m	dim	60.73365746	165.3298201	393.7088978	2112.463222	18.99537387
ALSwD	A1	a	CVC	gg	l	ggal	46.98264067	176.4033921	690.7336613	1535.310143	12.30702074
ALSwD	A1	a	CVm	b	m	bam	44.69080454	141.3499455	689.9679282	1111.158121	7.597092622
ALSwD	A1	a	CVC	t	l	tal	38.96121422	166.5077233	791.0302044	1047.81984	6.765254827
ALSwD	A1	a	CVm	j	m	jam	49.2744768	145.3103404	740.7062207	1398.929413	5.051900866
ALSwD	A1	a	CVC	g	t	gat	44.69080454	153.5213962	722.2039175	1350.227212	3.853921341
ALSwD	A1	u	CVm	b	m	bum	56.14998519	171.7445437	304.7928991	892.9988063	20.79768324
ALSwD	A1	a	CVC	k	l	kal	49.2744768	171.1713207	714.4207681	1234.855441	12.29768405
ALSwD	A1	a	CVC	d	k	dak	57.29590326	154.3813464	755.3039733	1357.37348	8.514540742
ALSwD	A1	a	CVC	b	l	bal	42.39896841	155.6329337	743.4047703	1586.964963	5.699415369
ALSwD	A1	a	CVm	g	m	gam	42.39896841	143.5980546	714.909191	1143.244403	5.558074293
ALSwD	A1	a	CVm	g	m	gam	32.08570583	153.1964311	677.5698174	1220.000763	4.734499012
ALSwD	A1	a	CVC	j	l	jal	52.712231	135.4353597	705.9921954	1647.259908	7.136973943
ALSwD	A1	a	CVm	d	m	dam	84.79793682	148.8654201	732.6303977	1357.393053	8.997095323
ALSwD	A1	a	CVC	ss	l	ssal	71.04692004	175.4905061	677.736034	1508.035862	10.11132426
ALSwD	A1	i	CVm	g	m	gim	38.96121422	165.7319368	397.8796098	1936.333444	13.36821335
ALSwD	A2	i	CV_rep	b	#	bi	179.059875	143.5627252	314.9610984	1978.279383	8.262493037
ALSwD	A2	i	CV_rep	b	#	bi	175.167269	123.5863879	242.1897253	1704.472197	8.859031247
ALSwD	A2	i	CV_rep	b	#	bi	144.0264212	119.1940976	192.5525209	1669.679695	15.01934168
ALSwD	A2	i	CV_rep	b	#	bi	245.2341766	133.7160285	339.703996	1945.007555	9.97330192
ALSwD	A2	i	CV_rep	b	#	bi	120.6707853	115.9724223	312.4094918	1695.849502	5.95844871
ALSwD	A2	i	CV_rep	b	#	bi	132.3486033	106.1314151	301.3136362	1623.93541	10.09507792
ALSwD	A2	u	CV_rep	b	#	bu	110.3211674	287.5019677	278.2326089	1705.449869	11.35386769
ALSwD	A2	u	CV_rep	b	#	bu	142.6102896	128.5007581	451.9212298	1407.655088	9.110070891
ALSwD	A2	u	CV_rep	b	#	bu	158.7548507	117.9007268	403.3389741	1044.698593	11.40706033
ALSwD	A2	u	CV_rep	b	#	bu	145.3010498	127.3267738	447.5062877	1075.632925	14.23879523
ALSwD	A2	u	CV_rep	b	#	bu	88.79508596	112.5070536	441.1518964	1262.713229	13.60519752
ALSwD	A2	u	CV_rep	b	#	bu	69.9597647	56.21413743	441.8339219	1543.347136	9.142970529
ALSwD	A2	a	CV_rep	b	#	ba	161.4456108	92.46281225	698.3422273	1203.30122	1.717970899
ALSwD	A2	a	CV_rep	b	#	ba	166.8271312	101.5911173	546.2743539	979.6275432	11.24883684
ALSwD	A2	a	CV_rep	b	#	ba	113.0119276	95.79291989	621.8697367	1068.354923	7.943184281
ALSwD	A2	a	CV_rep	b	#	ba	137.2287692	82.42102419	708.9217954	1092.129227	5.28085493
ALSwD	A2	a	CV_rep	b	#	ba	80.72280542	84.30926616	1012.703628	1484.305981	4.252181724
ALSwD	A2	i	CVm	j	m	jim	88.17009974	129.0843403	448.3338946	1861.237101	7.540203655
ALSwD	A2	a	CVC	b	k	bak	107.6603323	100.8843853	725.9575028	1134.845973	5.860450741
ALSwD	A2	i	CVm	s	m	sim	59.39880404	146.0948529	300.8097857	1797.980078	8.858285689
ALSwD	A2	a	CVC	jj	l	jjal	105.8041197	137.8999127	650.0621391	1490.212148	1.612329514
ALSwD	A2	u	CVm	d	m	dum	63.11122929	115.9471847	394.0571871	997.2293197	11.06146973
ALSwD	A2	a	CVC	g	k	gak	81.67335555	85.1037143	672.1776991	1096.206632	3.15874645
ALSwD	A2	i	CVm	b	m	bim	83.52956817	56.81911589	363.2657012	1952.093452	13.1765834
ALSwD	A2	a	CVC	s	t	sat	62.18312297	146.8987977	612.4127681	1251.911503	2.174865223
ALSwD	A2	a	CVC	s	t	sat	67.46062294	124.8790047	641.927562	1287.117873	1.430003287
ALSwD	A2	a	CVC	p	l	pal	60.79784536	151.5670901	653.6730935	1514.980094	4.424720637
ALSwD	A2	u	CVm	g	m	gum	42.47520703	124.0026399	565.1526428	2285.456508	12.45530781
ALSwD	A2	a	CVC	ch	l	chal	74.12340051	129.3551457	631.9291619	1491.558059	1.967492771
ALSwD	A2	u	CVm	s	m	sum	43.30805423	155.7431895	590.4192972	1724.306126	12.5225011
ALSwD	A2	a	CVC	dd	l	ddal	76.6219421	129.4904964	765.1000518	1496.202493	1.965979265
ALSwD	A2	u	CVm	j	m	jum	66.62777574	117.5772183	463.551797	2131.860221	12.11469037
ALSwD	A2	a	CVC	s	l	sal	66.62777574	139.5724534	688.5965752	1512.040405	5.124983996
ALSwD	A2	a	CVC	j	t	jat	83.28471968	102.9974946	740.2772174	1362.898303	7.809654297
ALSwD	A2	a	CVC	s	k	sak	64.96208135	160.54546	1093.804979	1359.501027	4.55807225
ALSwD	A2	i	CVm	d	m	dim	84.11756687	123.6762507	290.7971321	2041.538952	19.73177786
ALSwD	A2	a	CVm	b	m	bam	69.95916453	108.5544378	691.7902961	1199.609728	9.374604655
ALSwD	A2	a	CVC	t	l	tal	100.7745108	137.2576576	719.5895311	1519.135905	7.932900854
ALSwD	A2	a	CVm	j	m	jam	69.95916453	98.41625423	784.7579168	1443.166796	6.841716653
ALSwD	A2	a	CVC	g	t	gat	74.12340051	99.66371534	673.4747568	1348.540367	10.08776038
ALSwD	A2	u	CVm	b	m	bum	66.62777574	122.6633194	395.1771787	1838.532514	16.54778341
ALSwD	A2	a	CVC	k	l	kal	74.12340051	164.7802624	1234.001671	1755.946442	12.02159712
ALSwD	A2	a	CVC	b	l	bal	49.13798461	129.7896508	761.1262266	1410.527174	5.882145343
ALSwD	A2	a	CVm	g	m	gam	70.79201172	103.6318253	609.2860707	1191.062741	3.530708248
ALSwD	A2	a	CVC	j	l	jal	55.80076218	103.9641903	630.0901559	1510.457268	2.777968703
ALSwD	A2	a	CVm	s	m	sam	65.79492854	133.6083771	698.6605921	1187.475178	5.342049182
ALSwD	A2	a	CVC	ss	l	ssal	57.46645658	123.5805783	713.6971683	1523.290579	3.242630943
ALSwD	A2	i	CVm	g	m	gim	90.78034445	115.0663808	324.559121	1972.786987	9.85114008
ALSwD	A3	i	CV_rep	b	#	bi	233.5563587	151.88684	329.7523121	2212.682167	14.89967452
ALSwD	A3	i	CV_rep	b	#	bi	233.5563587	140.0836871	288.9894834	2141.256741	7.839920987
ALSwD	A3	i	CV_rep	b	#	bi	233.5563587	134.5493872	307.2047325	2196.053301	7.33082431
ALSwD	A3	i	CV_rep	b	#	bi	216.5704417	128.6872389	294.637352	2129.036215	7.293319501
ALSwD	A3	i	CV_rep	b	#	bi	191.0915662	126.9616602	305.4200523	2265.894088	6.273689115
ALSwD	A3	i	CV_rep	b	#	bi	123.1478982	125.5141094	291.9010035	2175.407337	7.753697617
ALSwD	A3	u	CV_rep	b	#	bu	199.5845247	158.7447475	658.0110766	2518.681266	16.94102915
ALSwD	A3	u	CV_rep	b	#	bu	267.5281927	135.7957259	333.2557052	678.7080011	14.47699379
ALSwD	A3	u	CV_rep	b	#	bu	233.5563587	136.3306101	414.1064877	654.521741	17.67290677
ALSwD	A3	u	CV_rep	b	#	bu	236.1161223	123.3429003	362.1087434	1183.163736	13.17623464
ALSwD	A3	u	CV_rep	b	#	bu	241.5700285	121.2001509	530.2285122	1542.849474	18.63506765
ALSwD	A3	u	CV_rep	b	#	bu	87.48934855	126.0780572	343.0834035	907.6810924	14.39346087
ALSwD	A3	a	CV_rep	b	#	ba	256.7410931	126.1332374	823.9292277	1246.437272	4.890289078
ALSwD	A3	a	CV_rep	b	#	ba	256.7410931	62.58310351	795.3304447	1182.022886	5.758673688
ALSwD	A3	a	CV_rep	b	#	ba	233.4009937	118.5613607	749.7692339	1222.679332	5.875934973
ALSwD	A3	a	CV_rep	b	#	ba	247.4050534	110.4447792	776.6536596	1222.564596	14.7576451
ALSwD	A3	a	CV_rep	b	#	ba	242.7370335	55.26673568	899.1313869	1258.466262	6.01532836
ALSwD	A3	a	CV_rep	b	#	ba	107.3644571	111.3782058	749.2576022	1344.186517	5.080817646
ALSwD	A3	i	CVm	j	m	jim	39.59822314	142.4573622	328.6582936	2063.004626	3.178902883
ALSwD	A3	i	CVm	s	m	sim	39.59822314	173.9753518	489.408964	1642.335357	6.167885383
ALSwD	A3	u	CVm	d	m	dum	46.72590331	145.7895136	706.0018191	2214.36124	7.920342512
ALSwD	A3	i	CVm	b	m	bim	53.85358347	133.5300845	352.1116587	2124.456681	5.633021296
ALSwD	A3	a	CVC	p	l	pal	27.7187562	173.5341974	688.3586379	1561.203398	6.747370951
ALSwD	A3	u	CVm	g	m	gum	32.47054298	151.1520807	344.7840262	1123.292388	2.896764972
ALSwD	A3	a	CVC	ch	l	chal	31.67857851	166.3203817	703.7466977	1595.173125	5.7253031
ALSwD	A3	a	CVC	g	l	gal	36.43036529	121.8688929	763.0389908	1648.699061	-0.818734365
ALSwD	A3	u	CVm	s	m	sum	30.88661405	173.6588305	390.0880988	788.3828035	4.2900003
ALSwD	A3	a	CVC	dd	l	ddal	68.1089438	164.6797737	848.7399113	1494.511721	4.004079274
ALSwD	A3	u	CVm	j	m	jum	38.01429422	149.4483355	809.016291	1543.166182	4.560680247
ALSwD	A3	a	CVC	s	l	sal	44.35000992	162.4489919	723.3738629	1569.86764	4.871537411
ALSwD	A3	a	CVC	b	t	bat	59.39733471	120.4725741	926.1286487	1350.164224	5.4739323
ALSwD	A3	a	CVC	j	t	jat	80.78037521	127.8706129	837.4385001	1465.840038	3.718520246
ALSwD	A3	a	CVC	s	k	sak	76.8205529	149.8572846	791.5917178	1187.777242	5.602515996
ALSwD	A3	i	CVm	d	m	dim	60.98126364	136.027717	332.4195917	2092.486788	8.590353601
ALSwD	A3	a	CVC	gg	l	ggal	57.02144132	169.7732126	697.5195407	1343.167392	5.503508882
ALSwD	A3	a	CVm	b	m	bam	65.73305042	120.944719	790.5477022	1282.85147	7.898787772
ALSwD	A3	a	CVC	t	l	tal	38.80625868	185.1933519	687.9630663	1613.847435	3.706451201
ALSwD	A3	a	CVm	j	m	jam	57.81340579	135.4169702	832.367772	1264.770227	5.001170964
ALSwD	A3	u	CVm	b	m	bum	78.40448182	143.8463385	615.6851716	2171.172814	7.677468103
ALSwD	A3	a	CVC	k	l	kal	31.67857851	182.6615279	637.9597168	1671.398586	6.106787902
ALSwD	A3	a	CVC	d	k	dak	61.7732281	124.8980607	833.0304433	1371.261995	8.895833855
ALSwD	A3	a	CVm	g	m	gam	36.43036529	137.3014679	686.1614777	1354.39923	2.847237876
ALSwD	A3	a	CVm	s	m	sam	22.96696942	168.34549	834.1388973	1332.101265	6.097496129
ALSwD	A3	a	CVm	d	m	dam	36.43036529	130.4004244	889.7562619	1272.427178	3.519918216
ALSwD	A3	i	CVm	g	m	gim	54.64554794	135.4894698	417.4148179	1987.063662	5.166001749
ALSwD	A4	i	CV_rep	b	#	bi	426.8891223	115.3999018	384.7232794	1885.02987	17.47646738
ALSwD	A4	i	CV_rep	b	#	bi	535.8820897	108.1693765	342.5126007	2308.931477	20.35738834
ALSwD	A4	i	CV_rep	b	#	bi	435.9718696	111.824756	368.6455366	2044.46393	18.98196099
ALSwD	A4	i	CV_rep	b	#	bi	508.6338479	106.5117918	366.8267204	1975.097696	15.72262034
ALSwD	A4	i	CV_rep	b	#	bi	445.0546169	105.2293862	370.1815554	2031.561638	15.59927599
ALSwD	A4	i	CV_rep	b	#	bi	317.8961549	110.1680477	374.3884714	1922.639156	16.33473578
ALSwD	A4	u	CV_rep	b	#	bu	287.9879339	123.6090084	632.0665498	2528.987992	13.087181
ALSwD	A4	u	CV_rep	b	#	bu	197.1604611	113.1186417	519.356693	1451.88144	19.43701189
ALSwD	A4	u	CV_rep	b	#	bu	317.8961549	112.3042523	396.5627	525.6360871	20.22473013
ALSwD	A4	u	CV_rep	b	#	bu	336.0616495	118.8745003	575.9644249	602.9334134	17.50478567
ALSwD	A4	u	CV_rep	b	#	bu	363.3098913	112.9099477	370.6628058	698.0620555	21.34808265
ALSwD	A4	u	CV_rep	b	#	bu	345.1443968	108.9858099	361.3616268	1581.603614	19.58816279
ALSwD	A4	a	CV_rep	b	#	ba	317.8961549	116.4490234	706.925111	977.719223	16.51170664
ALSwD	A4	a	CV_rep	b	#	ba	290.6479131	111.4988229	634.4465509	933.3912021	17.08428816
ALSwD	A4	a	CV_rep	b	#	ba	290.6479131	110.1669831	671.3281881	957.6737638	14.5823274
ALSwD	A4	a	CV_rep	b	#	ba	272.4824185	114.7330085	652.0457185	877.4440043	2.330695051
ALSwD	A4	a	CV_rep	b	#	ba	248.3970379	123.5244396	790.2086959	1111.481777	14.18223435
ALSwD	A4	a	CV_rep	b	#	ba	178.9464437	115.7702954	517.7183173	842.4365018	8.582032353
ALSwD	A4	a	CVC	d	l	dal	167.1524995	117.5022663	873.5460636	1179.200207	2.803112726
ALSwD	A4	i	CVm	j	m	jim	136.45102	129.8632628	342.833746	1966.221746	16.01193468
ALSwD	A4	a	CVC	b	k	bak	243.3376523	127.0063307	517.2386531	1096.557514	7.035966946
ALSwD	A4	i	CVm	s	m	sim	126.2171935	175.8565404	274.6928253	1743.211906	20.93485596
ALSwD	A4	a	CVC	jj	l	jjal	106.8866323	159.2435366	580.6477772	1297.0138	9.200393812
ALSwD	A4	u	CVm	d	m	dum	130.7655608	135.0457217	344.161554	998.6236678	23.48414728
ALSwD	A4	a	CVC	g	k	gak	140.9993873	130.0184895	835.079037	1139.547448	3.524657411
ALSwD	A4	i	CVm	b	m	bim	106.8866323	149.4196276	326.1494788	1801.65462	24.23039294
ALSwD	A4	a	CVC	s	t	sat	187.6201525	162.3856053	897.3881924	1803.06662	7.605536454
ALSwD	A4	a	CVC	p	l	pal	72.77387734	176.1375025	709.0263188	1240.168607	11.35122624
ALSwD	A4	u	CVm	g	m	gum	100.0640813	143.476239	475.8218903	715.1199722	19.88174615
ALSwD	A4	a	CVC	ch	l	chal	104.6124487	154.2047476	467.2241209	1094.74085	6.289909613
ALSwD	A4	a	CVC	d	k	dak	225.144183	135.9606829	755.318824	1166.585918	10.11970668
ALSwD	A4	a	CVC	pp	l	ppal	145.5477547	170.7113884	725.0623931	1067.338008	12.09965559
ALSwD	A4	a	CVC	d	t	dat	117.1204588	143.7447328	718.9168436	1073.16152	6.747093483
ALSwD	A4	a	CVC	g	l	gal	106.8866323	176.2495745	724.702366	1173.744032	12.57311946
ALSwD	A4	u	CVm	s	m	sum	67.08841817	166.3430754	416.8705132	822.8284234	16.76899831
ALSwD	A4	a	CVC	dd	l	ddal	152.2259968	153.049075	747.0856302	1217.770814	18.11364856
ALSwD	A4	u	CVm	j	m	jum	72.77387734	138.0429515	659.4501152	1734.297697	15.57681101
ALSwD	A4	a	CVC	s	l	sal	133.0397445	158.9053083	578.5810181	1210.044209	11.21301265
ALSwD	A4	a	CVC	b	t	bat	172.8379587	130.6511424	647.6008702	1103.254561	8.463296332
ALSwD	A4	a	CVC	j	t	jat	183.0717852	138.7121019	878.9544761	1303.282228	5.280017339
ALSwD	A4	a	CVC	s	k	sak	109.160816	164.9102451	705.6384242	1127.830763	9.629557189
ALSwD	A4	i	CVm	d	m	dim	202.4023463	132.9182986	313.2720194	1935.665004	26.43804638
ALSwD	A4	a	CVC	gg	l	ggal	148.9590302	158.3342961	724.4920575	1264.897216	16.03512981
ALSwD	A4	a	CVm	b	m	bam	193.3056117	135.5241404	839.0899585	1241.351483	13.55926354
ALSwD	A4	a	CVC	t	l	tal	101.2011732	172.7066568	751.8049317	1302.051221	12.49027652
ALSwD	A4	a	CVm	j	m	jam	140.9993873	126.1209191	547.0891686	1099.830643	13.62700862
ALSwD	A4	a	CVC	g	t	gat	119.3946425	147.9320719	719.0023303	1289.16518	6.852856559
ALSwD	A4	u	CVm	b	m	bum	87.55607117	131.5332512	440.6165717	805.1395489	17.25811367
ALSwD	A4	a	CVC	k	l	kal	113.7091833	164.9806071	662.8263874	1005.508585	11.34175062
ALSwD	A4	a	CVC	d	k	dak	177.386326	147.3649749	650.6964475	1203.750622	10.90162495
ALSwD	A4	a	CVC	b	l	bal	77.32224467	246.4921886	697.8827619	992.1288424	15.26700123
ALSwD	A4	a	CVC	b	l	bal	106.8866323	146.4990619	674.2682127	985.5990284	9.002160768
ALSwD	A4	a	CVm	g	m	gam	147.8219383	155.3003399	720.6837536	1144.03454	22.471652
ALSwD	A4	a	CVC	j	l	jal	194.4427035	136.5716229	782.5049162	1187.48814	8.125852334
ALSwD	A4	a	CVm	s	m	sam	85.2818875	179.8250747	440.7545347	951.7523567	16.31946057
ALSwD	A4	a	CVm	d	m	dam	156.918673	117.181868	732.1142217	1118.047732	5.789898229
ALSwD	A4	a	CVC	ss	l	ssal	179.6605097	182.7609659	708.0733627	1296.641837	12.59934232
ALSwD	A4	i	CVm	g	m	gim	130.4368126	158.3221034	332.1285029	1735.349611	15.30546522
ALSwD	A5	i	CV_rep	b	#	bi	175.5211423	126.343831	340.7734539	1780.066715	15.88030155
ALSwD	A5	i	CV_rep	b	#	bi	268.7667492	122.1892543	376.1997615	2175.797539	23.00844386
ALSwD	A5	i	CV_rep	b	#	bi	230.3714993	123.0512957	331.9388382	1232.738474	22.82930558
ALSwD	A5	i	CV_rep	b	#	bi	213.9163922	119.596956	360.0230857	1997.611865	25.1272406
ALSwD	A5	i	CV_rep	b	#	bi	153.5809995	117.2455294	302.4026587	1974.872274	9.808954656
ALSwD	A5	i	CV_rep	b	#	bi	170.0361066	114.7858628	278.5745448	2282.729669	14.60940666
ALSwD	A5	u	CV_rep	b	#	bu	202.9463208	124.8040039	361.7712601	937.9689901	24.73867247
ALSwD	A5	u	CV_rep	b	#	bu	191.9762494	120.4880862	384.3741492	999.6735746	20.1203783
ALSwD	A5	u	CV_rep	b	#	bu	175.5211423	119.9090713	307.5591369	1014.865286	18.90687193
ALSwD	A5	u	CV_rep	b	#	bu	164.5510709	125.0465712	320.7584736	1040.639651	22.78753225
ALSwD	A5	u	CV_rep	b	#	bu	148.0959638	110.9108093	344.2103528	1042.604268	12.66307212
ALSwD	A5	u	CV_rep	b	#	bu	170.0361066	122.7730089	329.4365266	1075.161883	20.23714384
ALSwD	A5	a	CV_rep	b	#	ba	230.3714993	119.2483604	862.6703061	1379.917129	13.3771316
ALSwD	A5	a	CV_rep	b	#	ba	263.2817135	117.7359904	596.6869952	1328.400773	6.731880515
ALSwD	A5	a	CV_rep	b	#	ba	208.4313565	117.1766234	974.2421552	1388.750891	8.344516761
ALSwD	A5	a	CV_rep	b	#	ba	202.9463208	111.0298098	500.8694774	1365.633924	9.363200944
ALSwD	A5	a	CV_rep	b	#	ba	164.5510709	104.9455466	864.2801491	1473.677633	6.357987368
ALSwD	A5	a	CV_rep	b	#	ba	153.5809995	103.2868941	702.1788968	1355.834708	8.145972593
ALSwD	A5	a	CVC	d	l	dal	125.8355855	127.8600681	656.6732198	1486.268512	7.429306242
ALSwD	A5	i	CVm	j	m	jim	80.9832976	124.933623	269.4731964	1948.661955	13.57632507
ALSwD	A5	a	CVC	b	k	bak	122.0978948	114.8053598	825.5255675	1323.968256	7.390057805
ALSwD	A5	i	CVm	s	m	sim	53.57356611	130.3921172	317.1509373	1924.102143	15.31207207
ALSwD	A5	a	CVC	jj	l	jjal	97.17995712	125.8461734	396.0678301	1825.079313	8.966644814
ALSwD	A5	u	CVm	d	m	dum	58.55715365	125.5270859	371.4552351	1178.235716	-200
ALSwD	A5	a	CVC	g	k	gak	135.8027606	123.9752903	779.0297817	1430.870112	7.885531854
ALSwD	A5	i	CVm	b	m	bim	103.4094416	127.5940831	375.8883435	2057.522348	16.26252707
ALSwD	A5	a	CVC	s	t	sat	94.68816335	128.1704907	743.6114215	1479.037821	3.159237265
ALSwD	A5	a	CVC	p	l	pal	38.62280347	130.917513	757.358799	1620.205032	0.203109071
ALSwD	A5	u	CVm	g	m	gum	72.2620194	115.7756675	965.6636632	2067.577071	11.01973962
ALSwD	A5	a	CVC	ch	l	chal	77.24560694	143.9570267	651.6585047	1447.359605	5.55934766
ALSwD	A5	a	CVC	d	k	dak	124.5896886	122.0740109	709.0883251	1467.825888	7.859079497
ALSwD	A5	a	CVC	pp	l	ppal	109.638926	133.1145607	765.1022585	1474.225999	9.172006669
ALSwD	A5	a	CVC	d	t	dat	108.3930291	112.5422574	738.7596821	1542.734062	0.858312379
ALSwD	A5	a	CVC	g	l	gal	83.47509138	112.651738	759.0988281	1089.283213	9.528680626
ALSwD	A5	u	CVm	s	m	sum	49.83587545	112.9662157	314.8732502	1034.529334	9.437102219
ALSwD	A5	a	CVC	dd	l	ddal	93.44226647	137.7003599	757.5518967	1344.795314	8.812321182
ALSwD	A5	u	CVm	j	m	jum	84.72098826	127.9784021	434.3630428	1053.586432	14.414167
ALSwD	A5	a	CVC	s	l	sal	79.73740072	117.6453986	553.3360952	1488.076373	5.545671479
ALSwD	A5	a	CVC	b	t	bat	122.0978948	115.6679658	522.0266204	1446.016727	5.209780496
ALSwD	A5	a	CVC	j	t	jat	95.93406024	100.8202844	881.0425126	1573.505194	5.80131285
ALSwD	A5	a	CVC	s	k	sak	129.5732762	99.90535679	705.4171614	1535.918382	3.178775754
ALSwD	A5	i	CVm	d	m	dim	112.1307198	123.7764067	333.3240612	2094.124374	14.70271501
ALSwD	A5	a	CVC	gg	l	ggal	109.638926	136.3364087	775.6295516	1508.863165	9.188695886
ALSwD	A5	a	CVm	b	m	bam	148.2617295	107.7314877	734.5959622	1318.046886	3.837992282
ALSwD	A5	a	CVC	t	l	tal	77.24560694	118.476154	565.1380006	1411.623993	6.219038337
ALSwD	A5	a	CVm	j	m	jam	93.44226647	103.6746158	711.6786611	1400.612552	3.765358728
ALSwD	A5	a	CVC	g	t	gat	113.3766166	98.9451921	748.5094238	1453.671751	2.999826989
ALSwD	A5	u	CVm	b	m	bum	74.75381317	115.5537346	368.6704695	1049.407503	20.57399424
ALSwD	A5	a	CVC	k	l	kal	53.57356611	125.6289131	729.444397	1674.356771	4.491898203
ALSwD	A5	a	CVC	d	k	dak	119.6061011	112.5676878	708.6671144	1353.881762	8.567694864
ALSwD	A5	a	CVC	b	l	bal	78.49150383	106.148648	724.6249299	1498.674998	2.613263095
ALSwD	A5	a	CVm	g	m	gam	120.851998	111.5136066	793.336052	1314.947462	4.387985075
ALSwD	A5	a	CVm	s	m	sam	72.2620194	128.0576705	722.0854964	1343.63548	10.95883385
ALSwD	A5	a	CVm	d	m	dam	71.01612251	110.5292626	767.1668965	1367.83175	2.498926413
ALSwD	A5	a	CVC	ss	l	ssal	148.2617295	119.445285	1045.318339	1675.472017	5.374348782
ALSwD	A5	i	CVm	g	m	gim	58.55715365	111.7347669	349.2082371	1292.235912	10.66433761
ALSwD	A6	i	CV_rep	b	#	bi	115.0130057	169.7021541	367.5330427	1727.340544	16.74967696
ALSwD	A6	i	CV_rep	b	#	bi	108.9596896	176.5116024	353.4903686	1866.725008	20.10025066
ALSwD	A6	i	CV_rep	b	#	bi	173.5556485	159.269567	378.054275	1683.010349	18.71574955
ALSwD	A6	i	CV_rep	b	#	bi	126.9009043	159.3909162	389.0593564	1826.184618	9.668618394
ALSwD	A6	i	CV_rep	b	#	bi	154.8937508	178.5920523	393.4492772	1925.205591	3.274544851
ALSwD	A6	i	CV_rep	b	#	bi	113.8375759	168.1914006	384.3081475	2176.009568	18.99787503
ALSwD	A6	u	CV_rep	b	#	bu	189.3191896	152.2147784	359.3256665	1054.899677	10.23558438
ALSwD	A6	u	CV_rep	b	#	bu	139.230256	170.9926051	312.0812843	905.4959995	19.98363669
ALSwD	A6	u	CV_rep	b	#	bu	149.4178358	153.3871304	351.0392718	1087.879073	13.6938272
ALSwD	A6	u	CV_rep	b	#	bu	139.230256	152.5953974	402.4917144	1220.217613	25.70289452
ALSwD	A6	u	CV_rep	b	#	bu	135.8343961	153.401474	637.2670275	1671.582229	7.785438753
ALSwD	A6	u	CV_rep	b	#	bu	95.0840773	168.0491102	943.6144369	1824.494838	20.16186744
ALSwD	A6	a	CV_rep	b	#	ba	67.91719807	142.2271799	766.4680619	1295.020583	7.238573911
ALSwD	A6	a	CV_rep	b	#	ba	95.0840773	144.318584	1157.910422	1349.935152	-136.4807182
ALSwD	A6	a	CV_rep	b	#	ba	163.0012754	149.2212263	783.0528751	1546.046079	11.93700278
ALSwD	A6	a	CV_rep	b	#	ba	176.584715	160.5198852	804.0549104	1472.738728	4.098488227
ALSwD	A6	a	CV_rep	b	#	ba	190.1681546	146.2664339	780.7564644	1352.309898	-0.261296638
ALSwD	A6	a	CV_rep	b	#	ba	156.2095556	165.0178905	762.098171	1367.846935	8.570222433
ALSwD	A6	a	CVC	d	l	dal	177.082166	160.9398951	730.1439789	1460.334553	8.866071641
ALSwD	A6	i	CVm	j	m	jim	168.5919252	177.2703792	554.0411557	1834.21681	22.31579804
ALSwD	A6	a	CVC	b	k	bak	209.8302378	176.367263	757.7682924	1329.726757	15.35119423
ALSwD	A6	i	CVm	s	m	sim	155.2501182	181.6099028	331.412822	1834.424119	21.2355593
ALSwD	A6	a	CVC	jj	l	jjal	98.2442154	172.8400468	866.5346652	1722.389726	11.64931139
ALSwD	A6	u	CVm	d	m	dum	228.001092	198.8313981	225.5140487	1143.169278	21.31465868
ALSwD	A6	a	CVC	g	k	gak	126.140721	176.7492261	877.5615766	1282.052346	16.30950329
ALSwD	A6	i	CVm	b	m	bim	190.4239731	184.7089094	331.6560488	1805.172115	20.2779595
ALSwD	A6	a	CVC	s	t	sat	183.1466238	173.2494935	759.4802015	1564.94055	19.32791061
ALSwD	A6	a	CVC	p	l	pal	184.3595153	165.8200358	815.6126367	1402.544491	13.90140658
ALSwD	A6	u	CVm	g	m	gum	124.9278295	171.6354988	306.4199445	928.5133554	22.32383819
ALSwD	A6	a	CVC	ch	l	chal	160.1016844	175.1364324	703.1460085	1620.311254	19.36003812
ALSwD	A6	a	CVC	d	k	dak	133.4180703	154.4101031	755.2420636	1559.942852	26.10134805
ALSwD	A6	a	CVC	pp	l	ppal	154.0372266	194.5070839	538.9678744	1181.868066	14.07690597
ALSwD	A6	a	CVC	d	t	dat	147.9727689	165.1132186	605.7275556	1526.011637	14.87131365
ALSwD	A6	a	CVC	g	l	gal	135.8438534	168.8161278	593.3574397	1298.862807	19.00609037
ALSwD	A6	u	CVm	s	m	sum	108.5911543	179.0328705	372.9051925	843.9380291	22.2665777
ALSwD	A6	a	CVC	dd	l	ddal	169.7436782	204.0969958	694.6388337	1497.996327	13.93654215
ALSwD	A6	u	CVm	j	m	jum	135.452026	174.9329969	385.5349989	1188.52179	26.85876368
ALSwD	A6	a	CVC	s	l	sal	168.0290955	178.5934778	759.6049697	1424.898443	18.72344488
ALSwD	A6	a	CVC	b	t	bat	174.887426	174.6902744	410.1968453	1146.370068	18.16961628
ALSwD	A6	a	CVC	j	t	jat	99.44579124	172.7749585	305.0466032	1544.494241	15.68714024
ALSwD	A6	a	CVC	s	k	sak	118.3061999	182.0692368	989.3534599	1781.140871	16.78978061
ALSwD	A6	i	CVm	d	m	dim	82.29996516	177.8432444	357.7654893	1502.393153	11.02679139
ALSwD	A6	a	CVC	gg	l	ggal	152.5978521	181.1453247	886.3678777	1322.920312	10.01409001
ALSwD	A6	a	CVm	b	m	bam	168.0290955	167.2392264	699.3879145	1426.595387	18.07181773
ALSwD	A6	a	CVC	t	l	tal	140.5957738	170.6175245	902.2754446	1688.780612	16.03473571
ALSwD	A6	a	CVm	j	m	jam	144.024939	168.9700129	670.3703295	1436.802834	14.25924478
ALSwD	A6	a	CVC	g	t	gat	128.5936956	167.6317712	863.1788924	1417.381928	11.27719356
ALSwD	A6	u	CVm	b	m	bum	144.024939	179.2478731	356.7872413	725.8111328	19.84258367
ALSwD	A6	a	CVC	k	l	kal	135.452026	178.3803206	714.5839685	1383.258591	16.00855582
ALSwD	A6	a	CVC	d	k	dak	145.7395216	172.7775636	705.9679534	1520.7658	19.45485976
ALSwD	A6	a	CVC	b	l	bal	154.3124347	180.3217177	688.2079105	1326.60306	14.74251882
ALSwD	A6	a	CVm	g	m	gam	140.5957738	178.981135	723.1413076	1056.496418	15.65131587
ALSwD	A6	a	CVC	j	l	jal	133.7374434	163.8094833	725.2311685	1434.160752	12.59527379
ALSwD	A6	a	CVm	s	m	sam	152.5978521	186.4074282	733.8530951	1337.375252	14.24012038
ALSwD	A6	a	CVm	d	m	dam	157.7415999	183.1486737	780.2438787	1392.162209	15.30622615
ALSwD	A6	a	CVC	ss	l	ssal	154.3124347	174.2363229	800.8726903	1499.2628	9.87214239
ALSwD	A6	i	CVm	g	m	gim	132.0228608	167.9101171	368.4570619	1549.590765	15.62021752
ALSwD	A7	i	CV_rep	b	#	bi	258.4592998	155.012016	309.8891179	1825.335076	17.33065774
ALSwD	A7	i	CV_rep	b	#	bi	191.0351346	148.7970057	328.2908652	1596.310962	19.8461818
ALSwD	A7	i	CV_rep	b	#	bi	191.0351346	152.4578692	337.2614937	2477.604425	20.156543
ALSwD	A7	i	CV_rep	b	#	bi	196.653815	140.1860357	290.9483863	1427.868446	-200
ALSwD	A7	i	CV_rep	b	#	bi	174.1790933	143.9181524	357.231785	2381.063395	-213.5375373
ALSwD	A7	i	CV_rep	b	#	bi	196.653815	133.180338	284.7870796	1685.220807	-212.8640994
ALSwD	A7	u	CV_rep	b	#	bu	140.4670107	156.7512852	304.4572481	1221.863895	16.91863008
ALSwD	A7	u	CV_rep	b	#	bu	129.2296499	147.5280755	624.7701968	1322.21079	16.95404152
ALSwD	A7	u	CV_rep	b	#	bu	123.6109695	143.4240488	459.6706882	1378.642709	-200
ALSwD	A7	u	CV_rep	b	#	bu	162.9417325	137.0838502	516.2064651	1684.654101	-195.3188489
ALSwD	A7	u	CV_rep	b	#	bu	162.9417325	137.090585	703.3442937	1746.778095	-200
ALSwD	A7	a	CV_rep	b	#	ba	162.9417325	164.1840427	467.1790433	1060.819885	5.030375313
ALSwD	A7	a	CV_rep	b	#	ba	191.0351346	135.4023684	581.609583	1046.415126	4.786361313
ALSwD	A7	a	CV_rep	b	#	ba	191.0351346	135.1187153	617.8515448	1031.962796	5.433094995
ALSwD	A7	a	CV_rep	b	#	ba	196.653815	129.6374494	498.1501348	924.9912172	8.021573863
ALSwD	A7	a	CV_rep	b	#	ba	123.6109695	130.3878341	471.2183135	1033.95194	7.864988436
ALSwD	A7	a	CV_rep	b	#	ba	123.6109695	123.0910086	225.0678059	1254.352459	20.00767342
ALSwD	A7	a	CVC	d	l	dal	54.68032666	146.8469831	534.486038	1217.172341	9.900856181
ALSwD	A7	i	CVm	j	m	jim	89.95795676	138.8784578	335.2375465	1671.176825	12.81754184
ALSwD	A7	i	CVm	s	m	sim	44.43168757	181.5119394	217.7251285	1754.256982	15.13469286
ALSwD	A7	a	CVC	b	k	bak	108.4133177	152.562809	591.9394412	1219.047035	10.95555564
ALSwD	A7	a	CVC	jj	l	jjal	74.64523511	168.2930033	946.9984248	2349.555216	13.74229767
ALSwD	A7	u	CVm	d	m	dum	60.42709509	136.485722	378.200025	1787.79791	9.562830649
ALSwD	A7	a	CVC	g	k	gak	101.3042477	128.9779201	579.8340745	1096.110529	-68.42880153
ALSwD	A7	i	CVm	b	m	bim	63.9816301	131.8441564	318.9112919	1583.937721	9.771284135
ALSwD	A7	a	CVC	s	t	sat	62.20436259	134.851809	595.0711722	1245.846957	2.070103308
ALSwD	A7	a	CVC	p	l	pal	44.43168757	168.7332894	626.8856763	1123.26332	6.784004995
ALSwD	A7	u	CVm	g	m	gum	55.09529258	136.0282887	730.7097706	2244.027909	-136.2354746
ALSwD	A7	a	CVC	ch	l	chal	58.64982759	159.4207848	725.5397082	908.0435671	9.01859221
ALSwD	A7	a	CVC	d	k	dak	88.86337514	146.6856789	571.9814221	846.8688498	7.17372526
ALSwD	A7	a	CVC	pp	l	ppal	76.42250262	168.4617033	528.6675414	1083.919372	14.7194233
ALSwD	A7	a	CVC	d	t	dat	81.75430512	130.3292057	332.751299	1273.522711	3.86545417
ALSwD	A7	u	CVm	s	m	sum	53.31802508	153.2787085	913.5167756	2389.507592	9.020933252
ALSwD	A7	a	CVC	dd	l	ddal	104.8587827	155.3186234	424.4813801	988.6274697	10.60133186
ALSwD	A7	u	CVm	j	m	jum	79.97703762	144.378113	921.8113722	1948.201886	9.490837233
ALSwD	A7	a	CVC	s	l	sal	120.8541902	153.1351303	728.104426	1313.23829	6.477101063
ALSwD	A7	a	CVC	b	t	bat	103.0815152	137.5459062	552.9345885	986.5613793	7.044099377
ALSwD	A7	a	CVC	j	t	jat	95.97244515	138.1834925	533.9520832	957.5390698	4.771063071
ALSwD	A7	a	CVC	s	k	sak	101.3042477	145.9740011	658.2183268	791.0319046	9.951310607
ALSwD	A7	i	CVm	d	m	dim	63.9816301	141.8064111	285.1424274	1779.126185	13.49278895
ALSwD	A7	a	CVC	gg	l	ggal	97.74971265	150.9984396	673.827951	1031.013756	9.130544207
ALSwD	A7	a	CVm	b	m	bam	92.41791014	145.9551875	492.6268827	1056.853781	11.6227465
ALSwD	A7	a	CVC	t	l	tal	55.09529258	142.1259273	587.0762926	988.3914086	8.319853363
ALSwD	A7	a	CVm	j	m	jam	94.19517764	133.9904876	771.3019026	1028.76877	5.854765138
ALSwD	A7	a	CVC	g	t	gat	103.0815152	128.9228216	319.6651444	1045.819525	6.783818419
ALSwD	A7	u	CVm	b	m	bum	115.5223877	144.1381082	628.6282923	1545.879384	10.36680303
ALSwD	A7	a	CVC	k	l	kal	46.20895507	143.0645811	529.8855384	1197.830121	5.136374498
ALSwD	A7	a	CVC	d	k	dak	101.3042477	131.2267772	858.6018749	1699.520482	6.619416225
ALSwD	A7	a	CVC	b	l	bal	69.31343261	130.9915236	585.8104532	1153.051767	4.296681093
ALSwD	A7	a	CVm	g	m	gam	79.97703762	136.1745878	653.0079305	1741.912834	9.524880127
ALSwD	A7	a	CVC	j	l	jal	94.19517764	131.7494102	680.9123795	1045.292887	1.173055203
ALSwD	A7	a	CVm	s	m	sam	97.74971265	147.7106738	861.0167888	1927.707208	-162.3148909
ALSwD	A7	a	CVm	d	m	dam	90.64064264	132.0389763	359.7672558	1033.612004	6.805182927
ALSwD	A7	a	CVC	ss	l	ssal	95.97244515	149.6338369	509.5767567	1080.407118	8.960828193
ALSwD	A7	i	CVm	g	m	gim	78.19977012	133.8897222	297.7335885	2506.289303	13.91624832
ALSwD	A8	i	CV_rep	b	#	bi	385.309013	130.9226778	282.1254249	1702.656446	15.15110355
ALSwD	A8	i	CV_rep	b	#	bi	254.1399873	127.0559293	292.6480806	2103.8663	21.22509898
ALSwD	A8	i	CV_rep	b	#	bi	254.1399873	121.9213718	487.3216324	886.1086467	10.02220423
ALSwD	A8	i	CV_rep	b	#	bi	229.545795	127.755912	297.8726747	1997.892713	20.49654247
ALSwD	A8	i	CV_rep	b	#	bi	204.9516027	123.2384469	287.367753	1982.117265	25.50709842
ALSwD	A8	i	CV_rep	b	#	bi	221.3477309	115.969359	437.7820357	1944.695762	-200
ALSwD	A8	u	CV_rep	b	#	bu	254.1399873	126.7765577	345.8345034	1455.713016	21.10323888
ALSwD	A8	u	CV_rep	b	#	bu	229.545795	122.8501706	281.2101968	938.0663865	16.21245998
ALSwD	A8	u	CV_rep	b	#	bu	213.1496668	118.6230627	564.2634546	1653.46092	16.41934162
ALSwD	A8	u	CV_rep	b	#	bu	221.3477309	121.4417242	498.7669504	1663.110542	20.12160741
ALSwD	A8	u	CV_rep	b	#	bu	229.545795	120.0483935	309.7126791	1020.037556	16.95959495
ALSwD	A8	u	CV_rep	b	#	bu	188.5554744	122.2672978	354.4676928	1379.60998	20.73998387
ALSwD	A8	a	CV_rep	b	#	ba	213.1496668	120.8597637	574.746274	1190.575039	9.329507343
ALSwD	A8	a	CV_rep	b	#	ba	213.1496668	118.3975057	621.8436269	1176.226809	13.5003335
ALSwD	A8	a	CV_rep	b	#	ba	196.7535386	111.8898827	695.3843536	1161.902717	7.10137901
ALSwD	A8	a	CV_rep	b	#	ba	229.545795	113.8322424	612.5165169	1219.246928	7.058146554
ALSwD	A8	a	CV_rep	b	#	ba	221.3477309	120.0528119	462.5512935	1247.919504	11.73823238
ALSwD	A8	a	CV_rep	b	#	ba	188.5554744	115.6733956	575.9120782	1284.078425	4.767352944
ALSwD	A8	a	CVC	d	l	dal	108.1424604	125.785733	601.531758	1372.942639	17.44244618
ALSwD	A8	i	CVm	j	m	jim	91.24520099	254.8672541	272.8220474	1615.864353	20.70861132
ALSwD	A8	a	CVC	b	k	bak	179.1109501	130.4799323	566.9393393	1292.13332	11.6682711
ALSwD	A8	i	CVm	s	m	sim	121.660268	132.511532	299.1605752	1933.377035	8.29727024
ALSwD	A8	a	CVC	jj	l	jjal	86.73926514	139.36593	545.9432667	1463.176888	2.731232826
ALSwD	A8	u	CVm	d	m	dum	95.75113684	126.5938106	353.014643	2062.944259	12.40977017
ALSwD	A8	i	CVm	b	m	bim	139.6840114	130.2759413	278.1443233	1659.222448	19.66456682
ALSwD	A8	a	CVC	s	t	sat	162.2136906	129.667968	644.5272824	1148.972099	10.86666422
ALSwD	A8	a	CVC	p	l	pal	78.8538774	137.7374134	423.3667162	1340.52382	9.137308549
ALSwD	A8	u	CVm	g	m	gum	78.8538774	134.6415074	419.5022359	1133.595315	12.48412289
ALSwD	A8	a	CVC	ch	l	chal	107.0159765	140.576594	848.0094778	2188.439685	7.764511102
ALSwD	A8	a	CVC	d	k	dak	141.9369793	121.9524235	333.0479676	1221.711522	14.36947573
ALSwD	A8	a	CVC	pp	l	ppal	84.48629721	140.5505312	679.9991148	1294.420692	6.635655239
ALSwD	A8	a	CVC	d	t	dat	155.4547869	120.986669	347.8513763	1291.447109	15.03855559
ALSwD	A8	a	CVC	g	l	gal	105.8894925	116.8582802	538.4691119	1189.410685	11.72784361
ALSwD	A8	u	CVm	s	m	sum	54.07123022	126.7582763	352.3891212	1144.60378	12.31659734
ALSwD	A8	a	CVC	dd	l	ddal	128.4191718	136.5711932	1127.9535	2023.765773	12.1728598
ALSwD	A8	u	CVm	j	m	jum	61.95661796	128.190797	309.0811603	1696.885641	9.557293847
ALSwD	A8	a	CVC	s	l	sal	91.24520099	134.7255705	593.3382887	1411.458305	11.66111821
ALSwD	A8	a	CVC	b	t	bat	156.5812708	133.796608	1317.102632	1612.200335	8.462931229
ALSwD	A8	a	CVC	j	t	jat	175.7314982	121.0233805	664.4789559	1472.437209	10.97700513
ALSwD	A8	a	CVC	s	k	sak	102.5100406	64.86250054	396.3739096	1247.315415	2.523519078
ALSwD	A8	i	CVm	d	m	dim	83.35981325	131.4469644	289.7679732	1957.055972	16.60248362
ALSwD	A8	a	CVC	gg	l	ggal	105.8894925	137.8859815	644.4858863	1221.363748	11.05166711
ALSwD	A8	a	CVm	b	m	bam	179.1109501	125.1525441	584.4599452	1169.131972	7.231946227
ALSwD	A8	a	CVC	t	l	tal	94.62465288	140.7418201	700.4499613	1256.766538	10.57939691
ALSwD	A8	a	CVm	j	m	jam	123.9132359	123.2261463	433.2245728	1384.060939	16.60834451
ALSwD	A8	a	CVC	g	t	gat	136.3045595	120.7679468	562.4328042	1417.274942	10.16521582
ALSwD	A8	u	CVm	b	m	bum	109.2689444	137.5374762	381.8558786	1704.469127	18.0853545
ALSwD	A8	a	CVC	k	l	kal	75.47442551	141.7443172	648.107826	1266.947897	9.910625957
ALSwD	A8	a	CVC	d	k	dak	174.6050142	126.2384204	641.3885822	1150.806661	9.554366121
ALSwD	A8	a	CVC	b	l	bal	77.72739343	122.4619531	854.7137518	1211.65604	8.513718746
ALSwD	A8	a	CVm	g	m	gam	168.9725944	116.583875	473.4925074	1162.886441	10.2416661
ALSwD	A8	a	CVC	j	l	jal	96.8776208	119.7961489	524.1754043	1463.814273	9.90728629
ALSwD	A8	a	CVm	s	m	sam	134.0515916	138.6958482	583.5269233	1295.944702	7.7642959
ALSwD	A8	a	CVm	d	m	dam	101.3835567	121.3318627	438.1262213	1332.009839	9.325508699
ALSwD	A8	a	CVC	ss	l	ssal	92.37168495	135.3077661	500.8445424	1388.394244	8.193855493
ALSwD	A8	i	CVm	g	m	gim	78.8538774	122.4435766	268.3595129	1748.272226	17.69571031
ALSwD	A9	i	CV_rep	b	#	bi	182.48065	147.909685	322.0253422	1898.669736	-200
ALSwD	A9	i	CV_rep	b	#	bi	231.6100557	147.048598	313.4563682	1960.040994	15.52834997
ALSwD	A9	i	CV_rep	b	#	bi	329.8688672	132.3187906	365.0785364	1986.15567	10.84092483
ALSwD	A9	i	CV_rep	b	#	bi	189.4991365	124.8834554	282.1174959	1994.612733	18.54279053
ALSwD	A9	i	CV_rep	b	#	bi	182.48065	199.7079185	310.9599033	2064.942319	11.13915947
ALSwD	A9	i	CV_rep	b	#	bi	350.9243269	154.9542187	311.6921394	2008.023101	11.03473344
ALSwD	A9	i	CV_rep	b	#	bi	252.6655153	142.259978	292.5785598	1975.596553	7.110013707
ALSwD	A9	i	CV_rep	b	#	bi	315.8318942	136.5347781	439.072529	2014.558357	10.10148222
ALSwD	A9	i	CV_rep	b	#	bi	322.8503807	134.5466089	756.6884405	2019.443848	7.722095018
ALSwD	A9	i	CV_rep	b	#	bi	273.7209749	142.7179175	304.8777882	2060.674627	14.43632033
ALSwD	A9	i	CV_rep	b	#	bi	203.5361096	299.5464856	314.6979047	1986.79132	12.91372748
ALSwD	A9	u	CV_rep	b	#	bu	442.1646518	156.030484	416.387376	532.3059721	19.84574855
ALSwD	A9	u	CV_rep	b	#	bu	456.2016249	148.3212734	446.641359	764.2793926	20.55799741
ALSwD	A9	u	CV_rep	b	#	bu	407.0722192	147.9523077	459.796617	730.618589	19.29646215
ALSwD	A9	u	CV_rep	b	#	bu	266.7024884	149.5757465	458.6645944	759.5674273	23.3999632
ALSwD	A9	u	CV_rep	b	#	bu	238.6285423	156.0965359	541.716101	914.1617828	14.32999144
ALSwD	A9	u	CV_rep	b	#	bu	175.4621634	151.8202972	433.2180487	962.3367731	24.95392558
ALSwD	A9	a	CV_rep	b	#	ba	449.1831384	156.7851695	573.0973091	943.6347898	21.75916932
ALSwD	A9	a	CV_rep	b	#	ba	343.9058403	153.2112055	588.9646889	1033.688817	16.41635981
ALSwD	A9	a	CV_rep	b	#	ba	308.8134076	155.9116706	587.8120929	921.6166358	19.39830963
ALSwD	A9	a	CV_rep	b	#	ba	245.6470288	154.7790862	592.3752561	932.002534	22.23047702
ALSwD	A9	a	CV_rep	b	#	ba	301.7949211	151.0489677	628.3242205	1018.192305	16.26878485
ALSwD	A9	a	CV_rep	b	#	ba	154.4067038	151.4273646	634.074934	990.3236587	8.158074378
ALSwD	A9	a	CVC	d	l	dal	87.84896183	145.3721524	652.3172963	1083.193661	5.752198297
ALSwD	A9	i	CVm	j	m	jim	66.85850192	166.7921111	377.4770428	1867.007962	14.28191981
ALSwD	A9	a	CVC	b	k	bak	198.2432324	132.6390128	697.0990402	1082.713623	13.23527462
ALSwD	A9	i	CVm	s	m	sim	70.74562413	155.8743806	403.9903979	1998.263167	13.46869696
ALSwD	A9	a	CVC	jj	l	jjal	118.168515	169.2144863	712.7718802	1375.888415	13.77719619
ALSwD	A9	u	CVm	d	m	dum	97.95547956	155.0978678	553.3360542	1548.116981	16.36968963
ALSwD	A9	a	CVC	g	k	gak	185.8044414	140.8748882	590.648676	1183.742935	12.95478908
ALSwD	A9	i	CVm	b	m	bim	176.4753481	147.3167116	448.9180114	1916.208575	12.16819513
ALSwD	A9	a	CVC	s	t	sat	111.9491195	158.2391358	619.0876372	1166.514804	15.16001047
ALSwD	A9	a	CVC	p	l	pal	66.08107748	159.9254581	631.2756223	1136.229231	6.116615442
ALSwD	A9	u	CVm	g	m	gum	91.73608403	140.7610854	476.2911607	2271.657421	16.99743368
ALSwD	A9	a	CVC	ch	l	chal	78.51986853	169.9382262	669.7410639	1171.231815	10.41475594
ALSwD	A9	a	CVC	d	k	dak	170.2559526	148.6586571	640.3002278	1175.652161	14.43111371
ALSwD	A9	a	CVC	pp	l	ppal	110.3942706	163.8748196	662.5585858	1045.787009	9.65544418
ALSwD	A9	a	CVC	d	t	dat	162.4817082	150.9574917	610.8470765	1278.248208	11.97953324
ALSwD	A9	a	CVC	g	l	gal	93.29093291	150.7043755	653.8571516	1051.891361	15.02409765
ALSwD	A9	u	CVm	s	m	sum	80.07471742	172.3798115	514.4965567	1197.94185	13.69965174
ALSwD	A9	a	CVC	dd	l	ddal	133.7170038	163.9635549	647.3422531	1105.653266	19.14775583
ALSwD	A9	u	CVm	j	m	jum	94.06835735	153.7626372	520.4706133	1302.175171	14.35925109
ALSwD	A9	a	CVC	s	l	sal	104.1748751	164.3388049	628.7594003	1085.01456	14.4987721
ALSwD	A9	a	CVC	b	t	bat	167.9236792	149.0198002	627.3008109	896.7831626	15.46731176
ALSwD	A9	a	CVC	j	t	jat	176.4753481	149.5658763	625.6762936	1081.618621	15.31224292
ALSwD	A9	a	CVC	s	k	sak	140.7138238	157.7593357	707.409793	1266.336796	11.59407333
ALSwD	A9	i	CVm	d	m	dim	150.0429171	156.3840869	354.5619983	2132.43095	15.68089653
ALSwD	A9	a	CVC	gg	l	ggal	94.06835735	162.1549639	624.2862128	1242.767468	20.70032717
ALSwD	A9	a	CVm	b	m	bam	110.3942706	145.5991068	658.860291	1113.835849	16.30280289
ALSwD	A9	a	CVC	t	l	tal	64.5262286	166.155943	659.204652	1203.628245	11.64745272
ALSwD	A9	a	CVm	j	m	jam	129.0524572	152.2235847	637.8049144	1166.214415	11.05090552
ALSwD	A9	a	CVC	g	t	gat	145.3783705	141.7485905	645.4592877	1120.92367	9.892926886
ALSwD	A9	u	CVm	b	m	bum	108.0619973	157.9655728	466.6866023	871.1222141	16.96093835
ALSwD	A9	a	CVC	k	l	kal	97.17805512	164.5634588	649.5205591	1128.559662	14.88629644
ALSwD	A9	a	CVC	d	k	dak	137.604126	154.1308809	632.2848755	1105.19407	16.28319306
ALSwD	A9	a	CVC	b	l	bal	90.95865959	142.9083289	582.3162772	1153.859925	5.521233836
ALSwD	A9	a	CVm	g	m	gam	122.0556372	154.5477373	603.3416071	889.639944	18.13901183
ALSwD	A9	a	CVC	j	l	jal	79.29729298	138.8756272	577.4089722	1085.444335	13.63782532
ALSwD	A9	a	CVm	s	m	sam	75.41017077	163.4396603	701.38523	1135.537056	14.98264518
ALSwD	A9	a	CVm	d	m	dam	135.2718527	139.9586937	616.0851755	1103.123211	19.82025083
ALSwD	A9	a	CVC	ss	l	ssal	113.5039684	163.1927864	647.1610065	1100.240454	12.12431903
ALSwD	A9	i	CVm	g	m	gim	77.74244409	146.0571423	443.3945813	2234.208467	16.37846022
ALSwD	A10	i	CV_rep	b	#	bi	269.2385802	101.19123	410.4147334	1908.971701	13.9673312
ALSwD	A10	i	CV_rep	b	#	bi	279.029074	96.0368606	262.9412212	1902.753504	9.731708679
ALSwD	A10	i	CV_rep	b	#	bi	234.9718518	91.92155165	399.0414675	1820.720466	13.82802852
ALSwD	A10	i	CV_rep	b	#	bi	186.0193827	90.70201579	269.8965599	1936.127926	11.95786351
ALSwD	A10	i	CV_rep	b	#	bi	210.4956172	86.05180817	295.4815729	1849.26891	13.67462026
ALSwD	A10	i	CV_rep	b	#	bi	166.438395	84.953467	299.5596195	1844.436762	7.217298489
ALSwD	A10	u	CV_rep	b	#	bu	293.7148147	97.76136246	554.3125957	1346.868087	14.03791196
ALSwD	A10	u	CV_rep	b	#	bu	279.029074	95.7324213	447.8455934	977.9259249	12.1974312
ALSwD	A10	u	CV_rep	b	#	bu	220.2861111	93.23970671	375.6704278	2499.846871	13.66796659
ALSwD	A10	u	CV_rep	b	#	bu	210.4956172	95.05860234	713.4968808	2622.892509	16.07255804
ALSwD	A10	u	CV_rep	b	#	bu	181.1241358	87.26490603	736.4816223	2253.998052	5.782797328
ALSwD	A10	u	CV_rep	b	#	bu	190.9146296	81.35859139	745.2849988	2342.598384	3.097991503
ALSwD	A10	a	CV_rep	b	#	ba	293.7148147	88.6987677	646.7237014	1176.970517	11.17983473
ALSwD	A10	a	CV_rep	b	#	ba	269.2385802	84.16823559	813.0280403	1374.973073	8.356253026
ALSwD	A10	a	CV_rep	b	#	ba	215.3908641	81.3124633	733.4869186	1207.505517	6.698168515
ALSwD	A10	a	CV_rep	b	#	ba	259.4480864	84.44533077	616.4095895	1220.501413	15.00676965
ALSwD	A10	a	CV_rep	b	#	ba	230.0766049	77.14652829	715.4982289	1272.84957	10.94921551
ALSwD	A10	a	CV_rep	b	#	ba	176.2288888	74.12739728	932.4182567	1280.627485	3.004076867
ALSwD	A10	i	CVm	j	m	jim	36.86526687	94.11626622	323.3764548	1807.585882	2.629388713
ALSwD	A10	i	CVm	s	m	sim	32.36950261	104.2207131	398.2620029	2183.432581	2.934564807
ALSwD	A10	a	CVC	jj	l	jjal	71.93222803	104.2680397	514.8349863	1573.1303	5.822366846
ALSwD	A10	u	CVm	d	m	dum	96.20935499	88.02116223	743.9284421	2357.268293	10.89925537
ALSwD	A10	i	CVm	b	m	bim	60.24324097	93.11215642	432.9546701	1887.501863	3.879439666
ALSwD	A10	a	CVC	s	t	sat	41.36103112	103.1321242	678.0263432	1513.566664	5.201290758
ALSwD	A10	a	CVC	p	l	pal	53.05001817	110.4676823	622.1429564	1634.336803	5.693926877
ALSwD	A10	u	CVm	g	m	gum	63.83985238	93.96471575	653.8825536	2396.767676	6.484288311
ALSwD	A10	a	CVC	ch	l	chal	72.83138088	104.9345826	668.9880248	1468.849672	-1.043902263
ALSwD	A10	a	CVC	d	k	dak	71.03307518	76.19942424	791.3703375	1378.813067	6.817749488
ALSwD	A10	a	CVC	pp	l	ppal	88.11697934	102.0182582	727.8958239	1386.674375	3.010681896
ALSwD	A10	a	CVC	d	t	dat	53.94917102	84.562263	628.555103	1530.806825	2.549550998
ALSwD	A10	a	CVC	g	l	gal	65.63815808	79.13347972	687.9740772	1390.150106	1.592313024
ALSwD	A10	u	CVm	s	m	sum	64.73900523	103.2930451	559.5357175	1129.705183	9.897137807
ALSwD	A10	a	CVC	dd	l	ddal	88.11697934	108.3504801	632.392253	1531.164259	6.847225949
ALSwD	A10	u	CVm	j	m	jum	103.4025778	87.10600004	855.6887377	2285.942149	7.939108831
ALSwD	A10	a	CVC	s	l	sal	67.43646378	93.72108607	650.7338471	1482.986729	8.805936018
ALSwD	A10	a	CVC	b	t	bat	55.74747672	82.58125884	796.9066339	1494.227789	8.375215685
ALSwD	A10	a	CVC	j	t	jat	68.33561663	82.06143414	772.2495834	1466.591174	0.792854785
ALSwD	A10	i	CVm	d	m	dim	50.35255962	99.05793133	404.3235177	1870.126186	5.614193976
ALSwD	A10	a	CVC	gg	l	ggal	104.3017306	105.9729294	650.5035853	1457.483751	3.806667717
ALSwD	A10	a	CVm	b	m	bam	86.31867364	83.10090036	700.5939114	1432.550484	6.982103288
ALSwD	A10	a	CVC	t	l	tal	63.83985238	111.3258499	633.7982233	1564.275927	4.490742341
ALSwD	A10	a	CVm	j	m	jam	71.03307518	77.60801117	711.5154276	1329.769944	6.815387151
ALSwD	A10	u	CVm	b	m	bum	73.73053373	88.5027478	347.3532094	882.699017	10.45619172
ALSwD	A10	a	CVC	k	l	kal	42.26018397	114.045696	662.1292128	1536.393526	3.268055567
ALSwD	A10	a	CVC	d	k	dak	70.13392233	80.10703079	809.8200302	1370.568528	12.77086726
ALSwD	A10	a	CVC	b	l	bal	62.94069953	82.50496287	736.5002248	1367.137386	7.46467688
ALSwD	A10	a	CVm	g	m	gam	70.13392233	84.06147626	621.6565014	1371.663075	2.896277766
ALSwD	A10	a	CVC	j	l	jal	107.898342	80.58416579	751.323327	1452.261095	4.574650402
ALSwD	A10	a	CVm	s	m	sam	44.95764252	97.96568308	670.9614621	1189.483038	-1.414125525
ALSwD	A10	a	CVm	d	m	dam	69.23476948	83.04299651	810.7661391	1344.382347	0.041334682
ALSwD	A10	a	CVC	ss	l	ssal	97.10850784	110.8760412	699.699685	1521.03919	7.059573293
ALSwD	A10	i	CVm	g	m	gim	60.24324097	94.05345051	373.9600552	1827.968575	4.959110753
ALSwD	A11	i	CV_rep	b	#	bi	336.8873538	165.3297622	323.410656	2174.170087	25.7190495
ALSwD	A11	i	CV_rep	b	#	bi	301.7949211	171.4264685	434.587854	2027.043333	27.54206769
ALSwD	A11	i	CV_rep	b	#	bi	364.9612999	172.6118878	442.1418642	2213.042874	27.20586605
ALSwD	A11	i	CV_rep	b	#	bi	407.0722192	171.2873066	269.0171196	1969.563474	28.05810987
ALSwD	A11	i	CV_rep	b	#	bi	336.8873538	165.9563105	555.8502616	2400.918827	28.96120762
ALSwD	A11	i	CV_rep	b	#	bi	175.4621634	165.8261382	485.7369439	2068.886447	18.96235162
ALSwD	A11	i	CV_rep	b	#	bi	350.9243269	170.1450859	257.3783757	2101.898758	25.39781177
ALSwD	A11	u	CV_rep	b	#	bu	154.4067038	191.9967708	394.7891191	1270.970073	20.40219521
ALSwD	A11	i	CV_rep	b	#	bi	294.7764346	175.4642582	335.0677172	1935.977082	21.82799639
ALSwD	A11	i	CV_rep	b	#	bi	273.7209749	172.1569636	337.3034042	1200.143576	19.70312872
ALSwD	A11	i	CV_rep	b	#	bi	252.6655153	175.1526038	408.9609038	1961.334929	21.02261531
ALSwD	A11	i	CV_rep	b	#	bi	245.6470288	166.380823	283.9047815	1970.418463	21.78934978
ALSwD	A11	i	CV_rep	b	#	bi	224.5915692	158.1061745	322.3852296	2308.223786	14.1504105
ALSwD	A11	u	CV_rep	b	#	bu	308.8134076	176.289449	302.5951894	1103.221441	26.73843162
ALSwD	A11	u	CV_rep	b	#	bu	350.9243269	176.8906001	351.4839607	1364.568477	28.99299707
ALSwD	A11	u	CV_rep	b	#	bu	231.6100557	171.6183432	373.2925881	1055.775527	30.35181055
ALSwD	A11	u	CV_rep	b	#	bu	287.757948	173.3246862	285.1487102	1057.399377	26.43741271
ALSwD	A11	u	CV_rep	b	#	bu	308.8134076	172.7877084	354.0111992	1039.552859	28.9079387
ALSwD	A11	u	CV_rep	b	#	bu	196.517623	165.9076445	402.4510339	1239.417189	25.42621766
ALSwD	A11	a	CV_rep	b	#	ba	364.9612999	165.2484203	831.2743088	1522.047192	7.808850195
ALSwD	A11	a	CV_rep	b	#	ba	343.9058403	179.4501929	635.7368324	1400.623692	9.426253665
ALSwD	A11	a	CV_rep	b	#	ba	301.7949211	174.552408	591.8587471	1373.922243	15.7491007
ALSwD	A11	a	CV_rep	b	#	ba	252.6655153	166.6579653	1325.182681	1453.149007	15.37679255
ALSwD	A11	a	CV_rep	b	#	ba	315.8318942	160.6432247	802.1432528	1375.286937	12.28522788
ALSwD	A11	a	CV_rep	b	#	ba	161.4251904	149.930019	560.9443261	1502.203443	14.0244023
ALSwD	A11	a	CVC	d	l	dal	162.3734592	167.6319074	737.2151662	1491.139573	9.687015898
ALSwD	A11	i	CVm	j	m	jim	81.18672959	179.4660864	325.7204686	2078.928609	14.89725408
ALSwD	A11	a	CVC	b	k	bak	139.6411749	166.4268334	848.3254421	1460.141351	14.36209462
ALSwD	A11	i	CVm	s	m	sim	38.9696302	207.2261186	422.2048285	1963.704777	9.769933313
ALSwD	A11	a	CVC	jj	l	jjal	131.5225019	222.4608989	753.4794545	1434.184343	13.74095237
ALSwD	A11	u	CVm	d	m	dum	115.285156	169.5907973	360.1210681	1155.280884	21.80995407
ALSwD	A11	a	CVC	g	k	gak	142.8886441	159.8349277	820.5317888	1484.20297	8.716534719
ALSwD	A11	i	CVm	b	m	bim	97.42407551	167.7707457	479.2542948	2181.475159	13.78280113
ALSwD	A11	a	CVC	s	t	sat	138.0174403	210.4537682	1050.077838	1460.14238	13.93714179
ALSwD	A11	a	CVC	p	l	pal	63.32564908	206.7322833	660.3202791	1454.599789	10.4743235
ALSwD	A11	u	CVm	g	m	gum	99.0478101	175.1975217	263.7864692	1226.11739	22.48873986
ALSwD	A11	a	CVC	ch	l	chal	43.84083398	191.6135578	884.1696457	1608.917139	3.950894485
ALSwD	A11	a	CVC	d	k	dak	136.3937057	197.8117296	797.4360402	1368.955149	8.384125017
ALSwD	A11	a	CVC	pp	l	ppal	113.6614214	226.9583076	790.8929382	1391.427013	10.00766306
ALSwD	A11	a	CVC	d	t	dat	113.6614214	180.9630823	587.6097122	1443.899229	2.836253254
ALSwD	A11	a	CVC	g	l	gal	110.4139522	175.5937435	548.7895721	1476.058886	6.679522636
ALSwD	A11	u	CVm	s	m	sum	48.71203775	200.650037	345.60825	1345.149938	12.5972842
ALSwD	A11	a	CVC	dd	l	ddal	196.4718856	217.5240385	783.7241067	1430.258126	11.42745387
ALSwD	A11	u	CVm	j	m	jum	92.55287173	201.8279312	489.6054639	1590.176806	17.90095515
ALSwD	A11	a	CVC	s	l	sal	133.1462365	201.0425918	1138.369549	1451.793323	6.559000165
ALSwD	A11	a	CVC	b	t	bat	170.4921321	179.6548507	803.242167	1438.347332	3.50855233
ALSwD	A11	a	CVC	j	t	jat	163.9971938	192.9210735	918.8862873	1271.288303	3.943987428
ALSwD	A11	a	CVC	s	k	sak	172.1158667	199.1650453	811.2977215	1389.837411	12.62558222
ALSwD	A11	i	CVm	d	m	dim	77.93926041	172.5079632	523.588581	2375.357827	13.5249504
ALSwD	A11	a	CVC	gg	l	ggal	155.8785208	218.389043	757.8409268	1312.366036	15.11878954
ALSwD	A11	a	CVm	b	m	bam	74.69179122	174.5543674	624.28453	1549.771286	9.191253346
ALSwD	A11	a	CVC	t	l	tal	138.670205	212.4441613	592.0994348	1446.534248	7.352256363
ALSwD	A11	a	CVm	j	m	jam	139.6411749	187.2352189	1029.447442	1462.112454	10.72136221
ALSwD	A11	a	CVC	g	t	gat	131.5225019	184.5498013	977.4492601	1528.411308	3.611203181
ALSwD	A11	u	CVm	b	m	bum	152.6310516	197.6527465	434.222729	730.8420835	10.23489915
ALSwD	A11	a	CVC	k	l	kal	142.8886441	215.4975708	906.5247377	1436.821727	7.994116872
ALSwD	A11	a	CVC	d	k	dak	146.1361133	201.7286322	657.5315212	1308.218387	9.190993047
ALSwD	A11	a	CVC	b	l	bal	112.0376868	181.2460193	1178.474434	1442.03725	4.750731157
ALSwD	A11	a	CVm	g	m	gam	94.17660633	171.4473932	875.2828226	1428.986982	6.931121344
ALSwD	A11	a	CVC	j	l	jal	175.3633359	212.9100212	665.4807386	1423.320354	5.280816702
ALSwD	A11	a	CVm	s	m	sam	123.403829	206.7120552	684.2568692	1460.504921	9.319659426
ALSwD	A11	a	CVm	d	m	dam	125.0275636	184.0053139	1198.176313	1695.70632	4.303136957
ALSwD	A11	a	CVC	ss	l	ssal	131.5225019	233.231887	662.1556453	1428.126732	14.39720131
ALSwD	A11	i	CVm	g	m	gim	87.68166796	206.0929711	382.3291538	1693.696354	10.63749011
ALSwD	A12	i	CV_rep	b	#	bi	221.3736976	114.8891328	313.0581742	1817.316236	18.78377335
ALSwD	A12	i	CV_rep	b	#	bi	255.4311896	125.2139705	268.9528295	1933.432634	9.573559518
ALSwD	A12	i	CV_rep	b	#	bi	258.8369388	111.478961	328.5505838	1759.582007	17.04031106
ALSwD	A12	i	CV_rep	b	#	bi	173.6932089	132.6252349	367.9705599	1922.255093	7.794194273
ALSwD	A12	i	CV_rep	b	#	bi	173.6932089	111.3161884	344.5269915	1705.974151	8.037789866
ALSwD	A12	i	CV_rep	b	#	bi	64.70923469	102.9768406	350.8983774	1681.291881	11.01869736
ALSwD	A12	u	CV_rep	b	#	bu	252.0254404	120.940503	475.8765299	2500.648549	21.87443102
ALSwD	A12	u	CV_rep	b	#	bu	256.7821715	132.34883	577.9666921	1679.957866	9.135027344
ALSwD	A12	u	CV_rep	b	#	bu	207.7507009	116.9123743	437.6682627	698.7067528	16.6674686
ALSwD	A12	u	CV_rep	b	#	bu	204.3449517	131.7065347	528.693509	2032.16295	12.31420428
ALSwD	A12	u	CV_rep	b	#	bu	190.7219549	113.5546869	420.4349048	2361.493977	14.32074792
ALSwD	A12	u	CV_rep	b	#	bu	63.9488604	104.3485785	697.2023935	2159.802419	3.757493312
ALSwD	A12	a	CV_rep	b	#	ba	262.242688	116.9356089	671.8682041	1198.31282	8.365346428
ALSwD	A12	a	CV_rep	b	#	ba	265.6484372	126.7846001	739.4636404	1222.942303	12.96109672
ALSwD	A12	a	CV_rep	b	#	ba	262.242688	109.3289956	835.796932	1259.433374	7.590427312
ALSwD	A12	a	CV_rep	b	#	ba	224.7794468	125.3876766	662.6449415	1193.664625	12.06801825
ALSwD	A12	a	CV_rep	b	#	ba	190.7219549	105.9882411	778.9448764	1303.35767	4.237226448
ALSwD	A12	a	CV_rep	b	#	ba	78.33223147	99.74409381	420.2011971	1147.952307	9.915964281
ALSwD	A12	a	CVC	d	l	dal	103.662124	118.7397125	710.0995166	1251.045519	11.23590189
ALSwD	A12	i	CVm	j	m	jim	67.82830334	122.7804242	400.4111635	1245.908868	13.06246672
ALSwD	A12	a	CVC	b	k	bak	103.662124	113.2463387	761.9326359	1346.090444	1.207319401
ALSwD	A12	i	CVm	s	m	sim	33.27426201	146.892816	508.1861098	1653.194678	4.417319234
ALSwD	A12	a	CVC	jj	l	jjal	107.5014619	148.0800703	689.2412197	1500.666025	11.55684133
ALSwD	A12	u	CVm	d	m	dum	48.63161371	133.3076643	553.130884	2159.358555	12.37476903
ALSwD	A12	a	CVC	g	k	gak	76.78675849	126.3711748	764.665259	1433.336799	7.595074773
ALSwD	A12	i	CVm	b	m	bim	48.63161371	137.3249087	363.8555392	1770.839531	12.29226465
ALSwD	A12	a	CVC	s	t	sat	63.98896541	156.4050209	816.7516478	1399.279707	4.036635493
ALSwD	A12	a	CVC	p	l	pal	42.23271717	147.4226778	760.2372528	1402.567627	7.438522114
ALSwD	A12	u	CVm	g	m	gum	35.83382063	137.2336026	681.4365138	2362.849289	12.67396297
ALSwD	A12	a	CVC	ch	l	chal	69.10808264	148.3248003	844.9939005	1534.884158	8.930463133
ALSwD	A12	a	CVC	d	k	dak	74.22719988	137.0906314	1001.114534	1323.7264	6.244898546
ALSwD	A12	a	CVC	pp	l	ppal	99.82278604	165.2379569	671.2297511	1346.582155	13.33778953
ALSwD	A12	a	CVC	d	t	dat	70.38786195	125.2791267	828.1736204	1385.973718	-0.246247357
ALSwD	A12	u	CVm	s	m	sum	43.51249648	161.3433119	554.666921	1053.759833	9.764865718
ALSwD	A12	a	CVC	dd	l	ddal	90.86433088	153.8477817	730.0980536	1399.006166	10.8757236
ALSwD	A12	u	CVm	j	m	jum	37.11359994	144.5166761	405.0170562	1346.649311	11.81996493
ALSwD	A12	a	CVC	s	l	sal	74.22719988	148.4925362	726.8110669	1411.162767	5.22058014
ALSwD	A12	a	CVC	b	t	bat	107.5014619	134.8917191	774.0145282	1387.73041	6.572121325
ALSwD	A12	a	CVC	j	t	jat	94.70366881	143.0048811	907.0766876	1325.785363	-2.434855178
ALSwD	A12	a	CVC	s	k	sak	69.10808264	156.3136793	903.3952079	1328.828053	4.600764617
ALSwD	A12	i	CVm	d	m	dim	58.86984818	141.7114186	402.4422338	1717.467911	11.35157449
ALSwD	A12	a	CVC	gg	l	ggal	90.86433088	153.5530889	724.3279425	1418.135145	12.43358779
ALSwD	A12	a	CVm	b	m	bam	75.50697919	129.4733825	725.3780948	1299.963061	3.525538804
ALSwD	A12	a	CVC	t	l	tal	107.5014619	155.633963	790.1002962	1460.012227	7.411107575
ALSwD	A12	a	CVm	j	m	jam	74.22719988	131.7827719	1012.99359	1511.829624	7.164991462
ALSwD	A12	a	CVC	g	t	gat	120.299255	143.2744112	691.621894	1342.068293	3.375806327
ALSwD	A12	u	CVm	b	m	bum	51.19117233	137.0301875	353.4465322	1095.673375	13.02772039
ALSwD	A12	a	CVC	k	l	kal	48.63161371	154.0787312	783.2843173	1391.466725	5.317298599
ALSwD	A12	a	CVC	d	k	dak	135.6566067	140.6145604	719.4212935	1284.170722	4.178223264
ALSwD	A12	a	CVC	b	l	bal	76.78675849	128.7633197	795.7829537	1435.689464	5.943517785
ALSwD	A12	a	CVm	g	m	gam	87.02499296	130.4521886	736.1682375	1320.452535	5.718211338
ALSwD	A12	a	CVC	j	l	jal	69.10808264	127.9006437	681.7217184	1420.388795	3.533002389
ALSwD	A12	a	CVm	s	m	sam	63.98896541	150.1966991	742.9013377	1329.452826	3.700832068
ALSwD	A12	a	CVm	d	m	dam	80.62609642	125.1475394	768.5730326	1223.66326	3.751140479
ALSwD	A12	a	CVC	ss	l	ssal	60.14962749	152.6201759	678.7230803	1401.952298	12.12365649
ALSwD	A12	i	CVm	g	m	gim	69.10808264	143.1951266	345.9767945	2161.730455	14.23690779
ALSwD	A13	i	CV_rep	b	#	bi	365.3330548	213.8631089	383.5867571	2367.507149	19.07709727
ALSwD	A13	i	CV_rep	b	#	bi	248.1507542	207.3141926	461.4308443	2262.633941	24.58339744
ALSwD	A13	i	CV_rep	b	#	bi	441.1568963	196.6120596	515.9820657	2247.302231	11.47472626
ALSwD	A13	i	CV_rep	b	#	bi	434.2638198	209.9331524	498.0994513	2295.912226	25.37692664
ALSwD	A13	i	CV_rep	b	#	bi	227.4715247	175.6149137	424.0905311	2302.320747	7.786378025
ALSwD	A13	i	CV_rep	b	#	bi	220.5784482	171.4561056	447.7068825	2420.419315	12.2430122
ALSwD	A13	u	CV_rep	b	#	bu	344.6538252	227.7620737	545.2463773	993.3851575	30.6430432
ALSwD	A13	u	CV_rep	b	#	bu	323.9745957	228.727113	575.2942139	1048.542511	27.94838672
ALSwD	A13	u	CV_rep	b	#	bu	261.9369072	221.5837285	591.460915	821.6369505	25.78985584
ALSwD	A13	u	CV_rep	b	#	bu	130.9684536	232.6997314	571.0599844	973.4930505	22.84604474
ALSwD	A13	u	CV_rep	b	#	bu	275.7230602	217.1211228	604.5234711	900.5705908	24.39668312
ALSwD	A13	u	CV_rep	b	#	bu	179.2199891	198.9031608	512.3633716	928.6005321	14.78876299
ALSwD	A13	a	CV_rep	b	#	ba	303.2953662	214.6005604	1016.676892	1331.231647	21.94979267
ALSwD	A13	a	CV_rep	b	#	ba	151.6476831	237.3771636	885.2941824	1460.303488	20.92072033
ALSwD	A13	a	CV_rep	b	#	ba	399.7984373	202.643219	1069.81472	1452.149603	16.2907548
ALSwD	A13	a	CV_rep	b	#	ba	275.7230602	206.903957	944.6582073	1456.629028	20.38041734
ALSwD	A13	a	CV_rep	b	#	ba	206.7922951	151.452501	891.0843722	1371.196209	6.275141181
ALSwD	A13	a	CVC	d	l	dal	86.95043521	207.9527272	965.991032	1696.38581	14.52672668
ALSwD	A13	i	CVm	j	m	jim	61.04421212	194.5485355	412.7064002	2263.284737	8.211613983
ALSwD	A13	a	CVC	b	k	bak	97.43389478	220.2032281	944.6058609	1531.192939	8.173345132
ALSwD	A13	i	CVm	s	m	sim	50.83507553	218.9575731	402.2009146	2364.223908	-200
ALSwD	A13	a	CVC	jj	l	jjal	66.93284945	222.9643743	852.7442124	1497.215071	9.758810662
ALSwD	A13	u	CVm	d	m	dum	71.16910575	222.6091368	424.6421798	1250.033358	13.62595839
ALSwD	A13	a	CVC	g	k	gak	155.0469804	173.4620351	814.5181317	1540.651015	11.99945146
ALSwD	A13	i	CVm	b	m	bim	72.86360827	211.9933736	233.0749357	2359.593486	25.28243046
ALSwD	A13	a	CVC	s	t	sat	76.2526133	189.8280965	817.6125668	1431.558768	10.36410652
ALSwD	A13	a	CVC	p	l	pal	65.23834694	225.7471927	1005.38831	1580.771476	8.591791203
ALSwD	A13	u	CVm	g	m	gum	85.57237715	209.9769102	351.8851167	945.1392742	22.84261418
ALSwD	A13	a	CVC	ch	l	chal	77.94711582	238.4578673	1008.020106	1579.848833	12.35074274
ALSwD	A13	a	CVC	d	k	dak	122.8514325	176.9676511	868.376967	1606.780722	13.50199271
ALSwD	A13	a	CVC	pp	l	ppal	101.6701511	209.641392	986.6033546	1603.671368	17.74041221
ALSwD	A13	a	CVC	d	t	dat	75.40536204	171.1530659	887.2121736	1430.27715	3.153711753
ALSwD	A13	a	CVC	g	l	gal	94.04488974	190.4358113	915.8423938	1553.095804	5.783733583
ALSwD	A13	u	CVm	s	m	sum	77.09986456	208.2856583	1148.925726	1974.03068	23.47817691
ALSwD	A13	a	CVC	dd	l	ddal	79.64161834	197.5700441	933.3391928	1540.60789	10.99307239
ALSwD	A13	u	CVm	j	m	jum	46.59881924	203.6072726	586.6681687	2011.037294	14.20307603
ALSwD	A13	a	CVC	s	l	sal	58.46033687	204.9389019	911.3087456	1278.247959	16.53126769
ALSwD	A13	a	CVC	b	t	bat	98.28114603	169.1270626	988.5401839	1498.585566	4.588214563
ALSwD	A13	a	CVC	j	t	jat	150.8107241	181.2196758	912.4646992	1448.012396	16.84442096
ALSwD	A13	a	CVC	s	k	sak	97.43389478	191.8662161	948.7435946	1565.485513	2.607760609
ALSwD	A13	i	CVm	d	m	dim	73.71085953	214.7544821	430.6474601	2396.336482	20.26290261
ALSwD	A13	a	CVC	gg	l	ggal	161.8249905	204.2749154	981.1517591	1471.896176	6.399441754
ALSwD	A13	a	CVm	b	m	bam	176.2282619	194.2770179	974.8550045	1473.668101	9.069496591
ALSwD	A13	a	CVC	t	l	tal	74.55811078	226.6937222	928.0079445	1494.634303	10.43966887
ALSwD	A13	a	CVm	j	m	jam	61.00209064	216.2528948	886.8527647	1597.880243	9.671473086
ALSwD	A13	a	CVC	g	t	gat	108.4481611	178.8064787	909.6087635	1471.049211	7.457978395
ALSwD	A13	u	CVm	b	m	bum	76.2526133	206.9311876	343.5061745	1212.70693	16.59479345
ALSwD	A13	a	CVC	k	l	kal	55.07133183	227.5094876	930.7049114	1433.476832	12.61955593
ALSwD	A13	a	CVC	d	k	dak	149.1162216	181.8570938	817.6757045	1340.102857	14.0894872
ALSwD	A13	a	CVC	b	l	bal	89.80863344	195.1600099	929.2755481	1586.839468	13.41677683
ALSwD	A13	a	CVm	g	m	gam	68.62735197	195.8079474	917.4581944	1516.299931	8.727973266
ALSwD	A13	a	CVC	j	l	jal	48.29332176	192.7343386	943.9129173	1542.893978	10.33456824
ALSwD	A13	a	CVm	s	m	sam	205.0348047	212.7690575	886.1459495	1431.410862	15.11527828
ALSwD	A13	a	CVm	s	m	sam	70.10295795	215.913997	909.0952603	1342.610331	10.758295
ALSwD	A13	a	CVm	d	m	dam	94.62629127	196.4948338	927.8766295	1340.934592	16.27340518
ALSwD	A13	a	CVC	ss	l	ssal	105.2476097	218.2926917	911.3426968	1561.676433	16.37449531
ALSwD	A13	i	CVm	g	m	gim	70.48693125	213.0987474	431.567039	2392.195646	19.78838414
ALSwD	A14	i	CV_rep	b	#	bi	80.80885918	189.3265424	484.8913777	2446.973563	15.35582716
ALSwD	A14	i	CV_rep	b	#	bi	94.34884457	176.8543471	409.7410692	2283.355137	22.56705818
ALSwD	A14	i	CV_rep	b	#	bi	93.25176498	169.5197685	381.7044683	2318.514426	23.39877537
ALSwD	A14	i	CV_rep	b	#	bi	66.92185487	167.6559707	407.4105432	2763.742827	17.2009515
ALSwD	A14	i	CV_rep	b	#	bi	98.73716292	291.2113574	343.2413226	2494.339495	21.14447764
ALSwD	A14	i	CV_rep	b	#	bi	74.60141198	233.1227676	376.9951918	2493.3537	21.43454308
ALSwD	A14	u	CV_rep	b	#	bu	59.24229775	184.3026004	462.5313745	1892.742049	6.048560805
ALSwD	A14	u	CV_rep	b	#	bu	70.21309363	179.1812201	343.8385257	825.9026969	19.03505781
ALSwD	A14	u	CV_rep	b	#	bu	65.82477528	179.6098691	339.672823	824.2973644	24.57952113
ALSwD	A14	u	CV_rep	b	#	bu	68.01893446	174.4422282	351.7406302	927.9442402	26.702156
ALSwD	A14	u	CV_rep	b	#	bu	61.43645693	170.3970733	348.9293115	745.8789509	17.15920246
ALSwD	A14	u	CV_rep	b	#	bu	85.11174927	164.5971046	324.7262548	888.5489323	17.8725611
ALSwD	A14	a	CV_rep	b	#	ba	81.18388951	152.870634	799.5320807	976.846621	6.19018272
ALSwD	A14	a	CV_rep	b	#	ba	83.37804869	147.5942605	777.0941751	1055.964408	4.333086984
ALSwD	A14	a	CV_rep	b	#	ba	98.73716292	145.6363854	722.6120548	1208.245948	2.345576509
ALSwD	A14	a	CV_rep	b	#	ba	41.68902434	395.4669081	802.3427387	1451.700898	6.644684959
ALSwD	A14	a	CVC	d	l	dal	134.6452954	177.3579361	863.3496206	1438.229324	12.62082939
ALSwD	A14	i	CVm	j	m	jim	69.02701854	189.7489102	424.6370355	2632.286748	10.80182383
ALSwD	A14	a	CVC	b	k	bak	113.3406601	170.6162936	779.4786709	1450.033909	8.879331007
ALSwD	A14	i	CVm	s	m	sim	70.73138937	205.4649497	408.0375326	2437.90725	15.63228944
ALSwD	A14	u	CVm	d	m	dum	69.02701854	217.4739763	432.8817959	949.9820897	21.08049917
ALSwD	A14	a	CVC	g	k	gak	83.51417058	178.2435963	835.6349575	1518.516864	9.297302807
ALSwD	A14	i	CVm	b	m	bim	80.95761434	203.7959277	349.0528441	2443.108483	20.61640435
ALSwD	A14	a	CVC	s	t	sat	96.29695179	178.9272522	870.859394	1419.551176	5.988913732
ALSwD	A14	a	CVC	p	l	pal	64.76609147	162.8860099	738.0069031	1500.936805	1.086463481
ALSwD	A14	u	CVm	g	m	gum	46.87019777	210.8584272	537.1419399	748.4654694	19.78764364
ALSwD	A14	a	CVC	ch	l	chal	97.1491372	190.099503	915.2109288	1525.207339	14.97446319
ALSwD	A14	a	CVC	d	k	dak	86.07072682	172.9439273	946.5224523	1564.742675	11.60986478
ALSwD	A14	a	CVC	pp	l	ppal	86.92291224	189.8932906	926.3901276	1291.38845	18.36049927
ALSwD	A14	a	CVC	d	t	dat	89.47946848	182.5936838	843.1361305	1502.859381	7.75500413
ALSwD	A14	a	CVC	g	l	gal	86.92291224	155.2642852	893.7771838	1583.680933	8.729684203
ALSwD	A14	u	CVm	s	m	sum	46.01801236	214.1409978	445.0875754	1289.554141	15.07708847
ALSwD	A14	a	CVC	dd	l	ddal	87.77509765	198.748616	873.9892469	1467.980758	16.05724912
ALSwD	A14	u	CVm	j	m	jum	52.83549567	203.1411807	404.396035	1251.274203	21.18735886
ALSwD	A14	a	CVC	s	l	sal	88.62728306	173.377152	854.8171008	1420.316963	4.899252007
ALSwD	A14	a	CVC	b	t	bat	66.4704623	182.9667429	979.9586503	1505.158721	5.568008905
ALSwD	A14	a	CVC	j	t	jat	77.54887268	184.4458249	794.9013002	1447.100709	10.36549923
ALSwD	A14	i	CVm	d	m	dim	88.62728306	220.8888999	418.1541956	1839.608689	15.1373287
ALSwD	A14	a	CVC	gg	l	ggal	88.62728306	208.6289484	846.5927137	1598.473238	10.66573242
ALSwD	A14	a	CVm	b	m	bam	126.9756267	176.3861803	925.4687068	1507.924652	7.058809109
ALSwD	A14	a	CVC	t	l	tal	72.4357602	196.8027176	877.6794934	1394.888343	7.266247194
ALSwD	A14	a	CVm	j	m	jam	127.8278121	191.5101124	924.1116912	1596.812337	7.384532968
ALSwD	A14	a	CVC	g	t	gat	80.10542892	180.6078229	914.7554754	1614.814825	2.511986126
ALSwD	A14	u	CVm	b	m	bum	58.80079357	217.9450631	532.4289559	2351.94291	15.6234915
ALSwD	A14	a	CVC	k	l	kal	69.87920395	206.1094719	854.3591766	1592.558249	6.739223104
ALSwD	A14	a	CVC	d	k	dak	86.07072682	174.1944275	868.2552723	1431.96082	13.25163692
ALSwD	A14	a	CVC	b	l	bal	88.62728306	187.0324302	914.367697	1241.198664	9.857906131
ALSwD	A14	a	CVm	g	m	gam	147.4280766	156.5047577	920.7157282	1500.711146	12.14307935
ALSwD	A14	a	CVC	j	l	jal	87.77509765	147.1572127	755.1432639	1308.113364	0.331557618
ALSwD	A14	a	CVm	s	m	sam	98.85350803	186.637151	851.6229954	1458.344676	11.06184849
ALSwD	A14	a	CVm	d	m	dam	92.03602472	168.0069311	856.9132417	1271.306635	6.114517868
ALSwD	A14	a	CVC	ss	l	ssal	101.4100643	176.392795	809.6444517	1464.559944	8.668362511
ALSwD	A14	i	CVm	g	m	gim	92.03602472	169.749961	372.7946847	2525.630938	14.61553446
ALSwD	A15	i	CV_rep	b	#	bi	246.0974805	211.7788599	341.1520353	2160.016543	21.78667132
ALSwD	A15	i	CV_rep	b	#	bi	184.2047009	207.5427127	472.1581996	2207.043474	17.52921219
ALSwD	A15	i	CV_rep	b	#	bi	222.5192787	200.0415679	394.2221733	2223.729984	21.27347947
ALSwD	A15	i	CV_rep	b	#	bi	218.0983659	200.383901	399.4355488	2309.048376	14.80761557
ALSwD	A15	i	CV_rep	b	#	bi	221.0456411	199.0084026	423.4736533	1868.355352	28.72330325
ALSwD	A15	u	CV_rep	b	#	bu	177.2752622	226.3602974	413.9256504	988.0478766	29.3458864
ALSwD	A15	u	CV_rep	b	#	bu	188.7653254	215.5116283	415.218755	982.7545296	23.53234576
ALSwD	A15	u	CV_rep	b	#	bu	221.5940777	209.5107726	403.236066	929.0659077	30.75335862
ALSwD	A15	u	CV_rep	b	#	bu	185.4824502	205.6360299	392.9768561	906.199898	28.38060994
ALSwD	A15	u	CV_rep	b	#	bu	116.5420705	202.6581635	403.3229945	890.5161491	25.49648041
ALSwD	A15	u	CV_rep	b	#	bu	196.9725135	199.2218703	418.1258033	957.8419084	29.573029
ALSwD	A15	a	CV_rep	b	#	ba	201.8968263	183.3467009	878.0905059	1593.355827	14.77625523
ALSwD	A15	a	CV_rep	b	#	ba	193.6896383	189.3929605	830.5645831	1630.667832	14.45811044
ALSwD	A15	a	CV_rep	b	#	ba	168.5981655	174.2097286	830.3282642	1547.765913	10.11759768
ALSwD	A15	a	CV_rep	b	#	ba	187.1238878	177.6204432	810.4000838	1613.247416	12.49012029
ALSwD	A15	a	CV_rep	b	#	ba	159.2194484	160.8272074	842.5735652	1468.69525	14.16842388
ALSwD	A15	a	CV_rep	b	#	ba	167.4266365	157.2804026	845.6284181	1439.416911	21.52022696
ALSwD	A15	a	CVC	d	l	dal	80.83207926	195.082273	796.5996797	1896.699892	6.58507049
ALSwD	A15	a	CVC	b	k	bak	124.1349789	189.9704195	847.2616191	1593.030257	15.98889558
ALSwD	A15	i	CVm	s	m	sim	34.64231968	229.6313422	493.5774681	2290.419164	13.57389404
ALSwD	A15	a	CVC	jj	l	jjal	96.22866579	206.4079405	626.1513093	2009.642962	12.92572987
ALSwD	A15	u	CVm	d	m	dum	47.15204624	213.4667155	450.3176712	1292.567347	18.30976782
ALSwD	A15	a	CVC	g	k	gak	137.6069921	188.5209188	930.6268882	1658.452036	14.37664049
ALSwD	A15	i	CVm	b	m	bim	62.54863276	208.4009823	462.6961611	2327.674655	16.35654746
ALSwD	A15	a	CVC	s	t	sat	82.75665258	210.371582	798.6936759	1579.533774	26.82134192
ALSwD	A15	a	CVC	p	l	pal	45.22747292	215.2383205	644.2235031	1772.208401	13.28344762
ALSwD	A15	u	CVm	g	m	gum	65.43549274	205.4367876	403.195842	981.8909449	18.17350586
ALSwD	A15	a	CVC	ch	l	chal	59.66177279	247.3854019	734.9170177	2004.389923	9.559279961
ALSwD	A15	a	CVC	d	k	dak	106.813819	192.1826257	859.0284393	1295.17769	20.1614179
ALSwD	A15	a	CVC	pp	l	ppal	50.03890621	228.5279918	709.1071174	1663.581666	11.35651232
ALSwD	A15	a	CVC	d	t	dat	95.26637913	187.7742738	788.0462125	1790.540635	21.22805699
ALSwD	A15	a	CVC	g	l	gal	62.54863276	190.198672	806.6199955	1822.120349	11.71351849
ALSwD	A15	u	CVm	s	m	sum	92.37951916	200.198901	205.6856097	598.9843471	22.20888133
ALSwD	A15	a	CVC	dd	l	ddal	107.7761057	223.9774287	704.7322633	1808.939432	8.250025961
ALSwD	A15	u	CVm	j	m	jum	70.24692603	201.4183442	428.5228085	1268.303326	25.22604416
ALSwD	A15	a	CVC	s	l	sal	58.69948613	207.6807851	690.7156206	1999.208039	14.74362148
ALSwD	A15	a	CVC	b	t	bat	87.56808587	187.8716467	790.7269932	1383.16481	13.58174395
ALSwD	A15	a	CVC	j	t	jat	67.36006605	190.6373518	760.607964	1712.577503	18.30007077
ALSwD	A15	a	CVC	s	k	sak	64.47320608	183.6347991	801.5430535	1435.949931	12.07120749
ALSwD	A15	i	CVm	d	m	dim	65.43549274	218.9225052	455.2979537	2184.43058	12.94383667
ALSwD	A15	a	CVC	gg	l	ggal	74.09607266	201.2013128	752.9340778	1804.206654	16.45374062
ALSwD	A15	a	CVm	b	m	bam	73.133786	184.4493013	907.6774391	1656.27683	9.91725544
ALSwD	A15	a	CVC	t	l	tal	54.8503395	198.5778709	748.7627931	1881.161565	14.81462318
ALSwD	A15	a	CVm	j	m	jam	78.90750595	194.2185798	777.3732177	1811.63875	11.48699957
ALSwD	A15	a	CVC	g	t	gat	95.26637913	180.7150201	879.930144	1728.221073	18.98175622
ALSwD	A15	u	CVm	b	m	bum	65.43549274	200.9665343	449.3486185	1084.215358	6.634499896
ALSwD	A15	a	CVC	k	l	kal	43.30289961	211.2219277	717.5269864	2063.876559	6.656531251
ALSwD	A15	a	CVC	d	k	dak	78.90750595	187.2653606	896.1283899	1610.562962	16.914365
ALSwD	A15	a	CVC	b	l	bal	98.15323911	181.1262999	743.9137123	1629.600436	21.4705935
ALSwD	A15	a	CVm	g	m	gam	73.133786	187.0744423	791.2878773	1610.870978	12.25022424
ALSwD	A15	a	CVC	j	l	jal	89.49265918	170.8515586	756.1793264	1591.393639	21.99719178
ALSwD	A15	a	CVm	s	m	sam	49.07661955	227.635021	861.3598756	1687.944555	15.16032677
ALSwD	A15	a	CVm	d	m	dam	100.0778124	189.2782571	848.1635891	1623.90967	13.66408195
ALSwD	A15	a	CVC	ss	l	ssal	65.43549274	211.9311176	677.5207075	1836.586097	12.9625536
ALSwD	A15	i	CVm	g	m	gim	30.79317305	183.8350325	414.2866293	1665.717796	11.97717486
ALSwD	A16	i	CV_rep	b	#	bi	329.4740805	146.8891279	497.8156913	2358.392955	16.33490001
ALSwD	A16	i	CV_rep	b	#	bi	322.6808005	137.7041353	481.436669	1926.214481	16.47921651
ALSwD	A16	i	CV_rep	b	#	bi	356.6472006	148.7396081	521.9081369	2494.934327	18.04617305
ALSwD	A16	i	CV_rep	b	#	bi	261.5412804	134.8061865	374.2044886	2374.644605	14.94989274
ALSwD	A16	i	CV_rep	b	#	bi	220.7816004	143.433092	479.0682124	958.7648858	15.94012187
ALSwD	A16	i	CV_rep	b	#	bi	149.4521602	135.7327438	450.226104	2890.53097	13.1680862
ALSwD	A16	u	CV_rep	b	#	bu	338.9933779	159.6961626	618.6367558	1346.245113	6.231159519
ALSwD	A16	u	CV_rep	b	#	bu	410.3604049	149.8270484	520.2026195	1175.564177	15.11336061
ALSwD	A16	u	CV_rep	b	#	bu	338.9933779	144.8042275	504.7409391	1151.9808	18.74838
ALSwD	A16	u	CV_rep	b	#	bu	419.2812832	121.0424932	500.8917636	1220.67663	7.237157126
ALSwD	A16	u	CV_rep	b	#	bu	419.2812832	128.1375308	780.1139549	1788.189026	1.413193254
ALSwD	A16	u	CV_rep	b	#	bu	165.0362498	119.8054276	505.6497276	1235.610145	11.42791116
ALSwD	A16	a	CV_rep	b	#	ba	294.3889861	126.0747068	919.341076	1523.403562	14.58714213
ALSwD	A16	a	CV_rep	b	#	ba	272.0867902	121.7829308	826.3124886	1553.046725	6.546807878
ALSwD	A16	a	CV_rep	b	#	ba	289.9285469	118.7072135	854.1923034	1586.413843	10.8969955
ALSwD	A16	a	CV_rep	b	#	ba	254.2450335	121.5265009	750.2982135	1487.842932	9.481506425
ALSwD	A16	a	CV_rep	b	#	ba	147.1944931	310.3712379	795.1777248	1445.266502	-143.8907515
ALSwD	A16	a	CVC	d	l	dal	90.60683177	130.2887386	909.4718595	1843.099795	3.684641292
ALSwD	A16	i	CVm	j	m	jim	51.69529037	151.4621899	513.0008548	2296.458862	10.78349292
ALSwD	A16	a	CVC	b	k	bak	108.7281981	143.8269892	822.1721819	1639.942837	5.163325831
ALSwD	A16	i	CVm	s	m	sim	36.90936339	162.070465	575.6638613	2582.999873	-200
ALSwD	A16	a	CVC	jj	l	jjal	73.81872678	138.7320837	839.408549	1804.970924	5.01415915
ALSwD	A16	u	CVm	d	m	dum	87.65973805	145.9119544	465.9763132	1706.639589	-101.1136252
ALSwD	A16	a	CVC	g	k	gak	156.8647944	141.0494033	827.1290196	1609.170588	0.81834121
ALSwD	A16	i	CVm	b	m	bim	80.73923242	152.6270181	546.6012525	2410.941265	8.393219205
ALSwD	A16	a	CVC	s	t	sat	115.3417606	129.0770682	838.3808179	1616.274187	10.98349371
ALSwD	A16	u	CVm	g	m	gum	69.20505636	149.7461769	657.0021662	1955.324156	1.299335892
ALSwD	A16	a	CVC	d	k	dak	168.3989705	142.0169331	908.9185464	1640.427695	4.281571352
ALSwD	A16	a	CVC	d	t	dat	159.1716296	135.1004111	906.743533	1665.092916	9.244470955
ALSwD	A16	u	CVm	j	m	jum	50.75037466	162.5144501	638.28323	1769.882008	-187.1494152
ALSwD	A16	a	CVC	s	l	sal	64.59138593	136.6782098	958.8363103	2242.698999	2.145162515
ALSwD	A16	a	CVC	b	t	bat	122.2622662	137.9923496	897.8895777	1783.001456	6.586741079
ALSwD	A16	i	CVm	d	m	dim	37.12271106	152.9014009	743.3430594	2477.045655	-202.4640251
ALSwD	A16	a	CVC	gg	l	ggal	69.12504818	165.5266193	849.2980551	1794.124557	10.1291542
ALSwD	A16	a	CVm	b	m	bam	61.44448727	134.0243199	885.0553926	1601.73898	3.646477952
ALSwD	A16	a	CVC	g	t	gat	100.9822071	140.8276712	877.1352302	1746.145797	3.934810596
ALSwD	A16	u	CVm	b	m	bum	69.73414608	158.4486004	732.7965344	1261.390555	-200
ALSwD	A16	a	CVC	k	l	kal	67.20543741	148.222646	924.0492034	1766.091978	3.293544355
ALSwD	A16	a	CVm	g	m	gam	71.62809329	133.2681737	915.6521916	1616.218613	1.414495624
ALSwD	A16	a	CVC	j	l	jal	118.5976638	141.3641729	783.4213762	1877.420408	1.952634989
ALSwD	A16	a	CVm	s	m	sam	98.91549832	162.9733307	972.5847837	1696.115074	-200
ALSwD	A16	a	CVm	d	m	dam	100.934182	149.5982864	867.8188284	1570.232748	2.069227482
ALSwD	A17	i	CV_rep	b	#	bi	425.4211863	245.920957	352.1883174	2283.907599	25.07225728
ALSwD	A17	i	CV_rep	b	#	bi	334.9060403	229.3029954	424.7356395	2291.388893	17.16450781
ALSwD	A17	i	CV_rep	b	#	bi	325.8545257	228.5505409	346.3312251	2273.876923	13.28751664
ALSwD	A17	i	CV_rep	b	#	bi	262.4939235	208.1472518	451.6599567	2338.200683	18.25853895
ALSwD	A17	i	CV_rep	b	#	bi	407.3181571	248.313626	375.4986232	2231.136102	19.87079414
ALSwD	A17	i	CV_rep	b	#	bi	217.2363505	210.8048462	428.4101682	2272.635534	24.76091645
ALSwD	A17	u	CV_rep	b	#	bu	380.1636133	254.7071145	360.3660042	1080.188133	22.00374041
ALSwD	A17	u	CV_rep	b	#	bu	280.5969527	224.1989115	451.9182271	951.0722749	24.42073462
ALSwD	A17	u	CV_rep	b	#	bu	208.1848359	228.9657735	546.0410602	1010.085659	18.67419765
ALSwD	A17	u	CV_rep	b	#	bu	271.5454381	236.3355062	475.9613002	996.9623182	21.38514277
ALSwD	A17	u	CV_rep	b	#	bu	253.4424089	245.3769575	479.6381225	1049.899974	21.37525014
ALSwD	A17	u	CV_rep	b	#	bu	244.3908943	201.0320679	394.4159723	1047.174084	21.59082022
ALSwD	A17	a	CV_rep	b	#	ba	334.9060403	262.1240441	803.2422508	1588.820934	13.6885454
ALSwD	A17	a	CV_rep	b	#	ba	316.8030111	227.0565151	1080.619073	1567.115093	8.607190968
ALSwD	A17	a	CV_rep	b	#	ba	262.4939235	207.9456183	619.3258721	1410.422765	2.516272836
ALSwD	A17	a	CV_rep	b	#	ba	244.3908943	193.4034956	799.0474381	1387.614237	-194.711995
ALSwD	A17	a	CV_rep	b	#	ba	271.5454381	235.3275251	1083.313009	1200.144336	2.387479797
ALSwD	A17	a	CV_rep	b	#	ba	171.9787774	213.9094103	1107.894784	1429.430922	4.431895903
ALSwD	A17	a	CVC	d	l	dal	180.2016266	269.4585057	956.1877402	1560.262325	2.944660372
ALSwD	A17	i	CVm	j	m	jim	92.83114098	232.4013197	383.6167005	2078.534132	17.75962409
ALSwD	A17	a	CVC	b	k	bak	111.0333255	246.951047	863.3298322	1459.037905	8.862739045
ALSwD	A17	i	CVm	s	m	sim	129.23551	251.3275009	367.9394545	2260.947802	14.35143206
ALSwD	A17	a	CVC	jj	l	jjal	183.8420635	244.7939744	765.521381	1800.492263	14.44927254
ALSwD	A17	u	CVm	d	m	dum	127.4152915	233.9060805	278.6050809	1271.734072	25.94960223
ALSwD	A17	a	CVC	g	k	gak	136.5163838	226.9761273	1065.117557	1425.374059	4.641572593
ALSwD	A17	i	CVm	b	m	bim	134.6961653	214.6857318	450.0571273	2239.424999	22.20074159
ALSwD	A17	a	CVC	s	t	sat	109.213107	229.8724618	1169.877633	1648.156805	11.45788124
ALSwD	A17	a	CVC	p	l	pal	136.5163838	235.9876043	947.2257202	1583.489259	15.76241436
ALSwD	A17	u	CVm	g	m	gum	74.62895647	243.86186	539.8982875	1778.435364	22.17575026
ALSwD	A17	a	CVC	ch	l	chal	152.8983498	232.8489701	1013.253756	1552.883798	16.52003697
ALSwD	A17	a	CVC	d	k	dak	167.4600974	281.5068342	1037.475255	1761.990915	12.41082147
ALSwD	A17	a	CVC	d	k	dak	85.35332665	316.8663257	800.4751004	1576.173932	16.15673537
ALSwD	A17	a	CVC	pp	l	ppal	151.3824226	266.8576884	870.2811942	1611.798272	10.05739317
ALSwD	A17	a	CVC	d	t	dat	105.3095113	252.7530196	926.4307715	1646.033017	6.544471096
ALSwD	A17	a	CVC	g	l	gal	109.258618	250.7437267	967.174983	1609.150694	12.07751114
ALSwD	A17	u	CVm	s	m	sum	81.6148713	253.5635168	329.0404204	1588.963605	15.18799998
ALSwD	A17	a	CVC	dd	l	ddal	146.116947	262.1152094	873.4893836	1684.394887	5.867766268
ALSwD	A17	u	CVm	j	m	jum	82.93124019	263.7714194	278.3999244	1483.981921	16.52989512
ALSwD	A17	a	CVC	s	l	sal	194.822596	261.5291483	817.3285226	1542.316755	11.88032412
ALSwD	A17	a	CVC	b	t	bat	181.6589071	232.3872036	816.3000261	1485.474196	1.413400582
ALSwD	A17	a	CVC	j	t	jat	192.1898582	195.9373422	1001.096383	1481.580852	9.461867387
ALSwD	A17	a	CVC	s	k	sak	110.5749869	220.6652282	926.5420925	1091.13698	6.286596657
ALSwD	A17	i	CVm	d	m	dim	117.1568314	236.4763186	342.9916705	2106.051497	15.08354544
ALSwD	A17	a	CVC	gg	l	ggal	110.5749869	249.6688405	908.5379379	1486.335193	16.78715712
ALSwD	A17	a	CVm	b	m	bam	88.19671575	200.8797045	869.3804005	1453.153003	12.22120322
ALSwD	A17	a	CVC	t	l	tal	152.6987915	251.9288138	746.9972114	1752.139344	7.659001127
ALSwD	A17	a	CVm	j	m	jam	167.1788493	203.7415645	868.1203743	1602.152143	4.983480505
ALSwD	A17	a	CVC	g	t	gat	140.8514714	224.8180634	1005.262294	1623.618908	3.540280083
ALSwD	A17	u	CVm	b	m	bum	97.411298	189.1296004	1070.808824	2119.810256	12.4192551
ALSwD	A17	a	CVC	k	l	kal	125.0550447	233.2146435	779.7503238	1494.222945	12.31194128
ALSwD	A17	a	CVC	d	k	dak	157.964267	267.7222103	774.8179545	1610.581883	3.912544011
ALSwD	A17	a	CVC	b	l	bal	88.19671575	184.6137976	1024.54165	1581.270646	11.16206044
ALSwD	A17	a	CVm	g	m	gam	136.9023648	201.68177	882.8350813	1526.373906	10.92453688
ALSwD	A17	a	CVC	j	l	jal	177.7098004	176.9051468	808.6174259	1591.290396	1.034241674
ALSwD	A17	a	CVm	s	m	sam	117.1568314	218.8117626	768.0495344	1279.99664	13.08084789
ALSwD	A17	a	CVm	d	m	dam	72.40028905	186.8391935	1343.264905	1703.543712	-212.7710239
ALSwD	A17	a	CVC	ss	l	ssal	155.3315292	237.4407407	719.2857739	1658.673855	9.20315391
ALSwD	A17	i	CVm	g	m	gim	89.51308465	219.0007007	455.702877	2203.00463	17.96076491
ALSwD	A18	i	CV_rep	b	#	bi	205.6952779	164.1990927	340.3781544	2164.104289	13.77202116
ALSwD	A18	i	CV_rep	b	#	bi	200.2822443	187.9696144	403.5460011	2033.84852	14.1073975
ALSwD	A18	i	CV_rep	b	#	bi	281.4777487	166.795077	309.4149982	2110.004174	16.40875603
ALSwD	A18	i	CV_rep	b	#	bi	129.9128071	151.7804865	324.9373526	2300.169472	12.16355743
ALSwD	A18	i	CV_rep	b	#	bi	216.5213452	184.7991458	414.2477896	2402.668054	12.66388222
ALSwD	A18	i	CV_rep	b	#	bi	119.0867398	149.39962	352.8298656	2308.770545	14.82089684
ALSwD	A18	u	CV_rep	b	#	bu	95.88802429	269.794692	277.0421449	1965.069254	7.590563659
ALSwD	A18	u	CV_rep	b	#	bu	125.8530319	221.5067272	260.4079042	1823.843563	17.84444294
ALSwD	A18	u	CV_rep	b	#	bu	173.797044	77.86522921	342.3393706	2017.449994	6.89110926
ALSwD	A18	u	CV_rep	b	#	bu	137.8390349	268.9493252	357.5454892	1587.903077	13.58225195
ALSwD	A18	u	CV_rep	b	#	bu	149.825038	140.110155	401.0282472	1072.606958	-207.1697182
ALSwD	A18	a	CV_rep	b	#	ba	93.80710485	148.1628654	421.1129074	1549.56617	2.28431037
ALSwD	A18	a	CV_rep	b	#	ba	81.29949087	143.6246052	494.6559508	1668.102623	8.106427464
ALSwD	A18	a	CV_rep	b	#	ba	159.4720783	148.9195262	464.3084451	1606.665875	9.030452293
ALSwD	A18	a	CV_rep	b	#	ba	131.3299468	162.777965	522.8017767	1438.548346	4.584784753
ALSwD	A18	a	CV_rep	b	#	ba	96.93400835	151.619068	705.9147455	1626.581862	4.536192688
ALSwD	A18	a	CVC	d	l	dal	83.54973201	150.3599024	487.6131029	1795.923409	4.240820505
ALSwD	A18	i	CVm	j	m	jim	70.80485764	180.4235947	387.9808269	1971.93921	15.71650177
ALSwD	A18	a	CVC	b	k	bak	186.9248242	166.040863	733.4770896	1659.710131	5.066637883
ALSwD	A18	i	CVm	s	m	sim	201.0857957	161.748923	325.8488678	2040.236997	10.49904255
ALSwD	A18	u	CVm	d	m	dum	141.6097153	157.6904239	724.3092347	1996.971334	4.786918643
ALSwD	A18	a	CVC	g	k	gak	223.7433501	72.71865294	641.0925845	1508.839653	2.684456646
ALSwD	A18	i	CVm	b	m	bim	83.18826586	165.9980416	335.0272773	2090.272806	16.66885507
ALSwD	A18	a	CVC	p	l	pal	77.87755068	209.9117349	680.6092067	1585.057391	12.52409826
ALSwD	A18	u	CVm	g	m	gum	86.86342191	192.4491619	564.492763	1840.252926	20.30720299
ALSwD	A18	a	CVC	ch	l	chal	65.89638903	192.8227515	577.3584909	1776.65827	10.54789088
ALSwD	A18	a	CVC	pp	l	ppal	160.248037	170.5105033	681.0916577	1661.956507	6.557126353
ALSwD	A18	a	CVC	d	t	dat	116.5242385	181.6399211	1128.417175	1708.134952	8.868723474
ALSwD	A18	a	CVC	g	l	gal	81.46388136	171.261689	730.9489249	1513.634546	3.018987913
ALSwD	A18	u	CVm	s	m	sum	67.20838399	173.0784762	327.909705	2041.264502	14.34645522
ALSwD	A18	a	CVC	s	l	sal	113.5766438	183.7046103	662.2771134	1618.296232	10.31254826
ALSwD	A18	a	CVC	b	t	bat	138.9165944	156.4065328	506.3948562	1671.566946	8.611793517
ALSwD	A18	a	CVC	j	t	jat	146.4255995	191.5718167	1061.033985	1620.922056	6.042421492
ALSwD	A18	a	CVC	s	k	sak	120.0900011	169.0962953	1205.786361	1627.391474	1.431037408
ALSwD	A18	i	CVm	d	m	dim	100.9847737	82.41524339	317.4027508	1949.457572	10.38624482
ALSwD	A18	a	CVC	gg	l	ggal	199.2402291	177.5600259	885.1990079	1380.020858	3.426562212
ALSwD	A18	a	CVm	b	m	bam	135.1012513	153.219796	1088.134861	1667.67462	4.039376995
ALSwD	A18	a	CVm	j	m	jam	75.0562507	204.7245714	518.3562083	1806.445475	11.18881827
ALSwD	A18	a	CVC	g	t	gat	160.9172885	149.564754	497.6875874	1452.626087	8.956374188
ALSwD	A18	u	CVm	b	m	bum	133.5983756	179.8344416	391.4735714	1300.961645	11.69969192
ALSwD	A18	a	CVC	k	l	kal	231.1847772	163.9828596	456.2716118	1536.240423	12.77668931
ALSwD	A18	a	CVC	d	k	dak	106.0916443	167.624144	813.9153519	1726.347587	4.584265277
ALSwD	A18	a	CVm	g	m	gam	175.1508822	152.3573579	764.7940369	1461.591484	3.624662332
ALSwD	A18	a	CVC	j	l	jal	206.5458516	157.6391343	635.0571784	1558.728075	6.802174352
ALSwD	A18	a	CVm	s	m	sam	184.1293291	175.8441743	1117.376354	1531.51997	1.551210798
ALSwD	A18	a	CVm	d	m	dam	156.2309459	146.7272688	604.2994008	1447.59196	2.643192837
ALSwD	A18	a	CVC	ss	l	ssal	172.1888379	174.9554622	711.8347098	1614.818281	10.12843435
ALSwD	A18	i	CVm	g	m	gim	93.96830801	191.5670425	501.2062301	1934.376746	20.90896934
ALSwD	A19	i	CV_rep	b	#	bi	267.3007559	238.0783174	299.8666332	2557.056516	19.75225878
ALSwD	A19	i	CV_rep	b	#	bi	271.6827355	226.1660865	408.5738345	2656.546645	17.97927045
ALSwD	A19	i	CV_rep	b	#	bi	216.9079904	211.7051904	275.3773024	2577.635145	17.15175312
ALSwD	A19	i	CV_rep	b	#	bi	295.7836233	116.1805135	408.5230064	2748.904844	18.29555268
ALSwD	A19	i	CV_rep	b	#	bi	457.9168687	240.7318228	252.358044	2531.07719	20.33466881
ALSwD	A19	i	CV_rep	b	#	bi	409.7150931	219.6229831	394.5195535	2763.111774	14.5896179
ALSwD	A19	i	CV_rep	b	#	bi	341.7944092	218.7553494	440.3855909	2682.568864	17.77954243
ALSwD	A19	i	CV_rep	b	#	bi	361.5133174	193.1265616	688.8226556	2720.045161	10.85557909
ALSwD	A19	i	CV_rep	b	#	bi	306.7385723	224.8388876	446.8814727	2756.395924	18.22013729
ALSwD	A19	i	CV_rep	b	#	bi	181.8521536	231.927656	399.9851853	2760.178956	18.88781507
ALSwD	A19	u	CV_rep	b	#	bu	335.2214398	227.0147337	503.5737592	2416.370349	17.40268299
ALSwD	A19	u	CV_rep	b	#	bu	304.5475825	214.9038088	486.5812667	854.981868	19.47968334
ALSwD	A19	u	CV_rep	b	#	bu	322.075501	222.8413108	470.3121484	672.7471664	22.48110607
ALSwD	A19	u	CV_rep	b	#	bu	348.3673786	212.984212	774.0426861	2365.298135	15.61428755
ALSwD	A19	u	CV_rep	b	#	bu	225.6719496	202.0323913	460.5879403	972.56554	20.16341851
ALSwD	A19	u	CV_rep	b	#	bu	205.9530414	198.8455036	342.1487203	981.2847051	14.65197556
ALSwD	A19	a	CV_rep	b	#	ba	359.3223276	177.6296916	645.2360601	1414.300212	7.298247886
ALSwD	A19	a	CV_rep	b	#	ba	343.985399	180.4267727	702.9895888	1339.03181	12.00874465
ALSwD	A19	a	CV_rep	b	#	ba	335.2214398	190.5624355	819.6083658	1233.198239	14.43074862
ALSwD	A19	a	CV_rep	b	#	ba	262.9187763	188.0654403	839.5289357	1650.49548	18.9540596
ALSwD	A19	a	CV_rep	b	#	ba	249.7728375	188.7943925	754.8916621	1163.448499	13.5929691
ALSwD	A19	a	CV_rep	b	#	ba	260.7277865	191.2658031	995.851451	1367.281918	19.0931035
ALSwD	A19	a	CV_rep	b	#	ba	300.1656029	186.1359861	417.5833533	1686.416761	5.698319383
ALSwD	A19	a	CVC	d	l	dal	111.7404799	193.144684	828.1370994	1675.526321	10.68617824
ALSwD	A19	i	CVm	j	m	jim	59.15672467	223.8699843	459.4142452	2756.414754	11.67089781
ALSwD	A19	a	CVC	b	k	bak	113.9314697	192.3135798	876.0347033	1384.762195	13.48157789
ALSwD	A19	i	CVm	s	m	sim	54.77474506	229.4280145	405.3866106	2784.030084	11.9588516
ALSwD	A19	a	CVC	jj	l	jjal	50.39276546	121.7530243	710.3605843	1850.208118	8.76645436
ALSwD	A19	u	CVm	d	m	dum	76.68464308	216.9621735	328.9213971	1112.193189	11.89139747
ALSwD	A19	a	CVC	g	k	gak	175.2791842	117.6152348	761.3282652	1477.3006	5.610443254
ALSwD	A19	i	CVm	b	m	bim	142.4143372	222.2166408	472.3632336	2833.645725	16.6549291
ALSwD	A19	a	CVC	s	t	sat	109.5494901	246.5430597	735.0569493	1740.083266	11.8568423
ALSwD	A19	a	CVC	p	l	pal	72.30266348	248.1358904	687.2205224	1129.633717	9.376829649
ALSwD	A19	u	CVm	g	m	gum	76.68464308	96.28941467	640.9702767	764.9366873	5.372976859
ALSwD	A19	a	CVC	ch	l	chal	57.54378886	240.7669056	921.6164064	1935.842106	5.908154782
ALSwD	A19	a	CVC	d	k	dak	113.4434695	179.822684	778.7344222	1817.74548	1.828535621
ALSwD	A19	a	CVC	d	t	dat	98.64649519	193.8964508	893.848657	1836.304828	0.256795373
ALSwD	A19	a	CVC	g	l	gal	161.1226088	187.5949515	854.7104036	1645.68167	6.7646431
ALSwD	A19	u	CVm	s	m	sum	32.88216506	259.0344499	314.4771858	1349.908868	9.928986314
ALSwD	A19	a	CVC	dd	l	ddal	115.0875777	122.0358598	721.8412464	1683.895026	11.1820396
ALSwD	A19	u	CVm	j	m	jum	97.00238693	222.227552	1086.725422	2979.879829	15.74596718
ALSwD	A19	a	CVC	s	l	sal	67.40843838	119.0568632	1047.781544	1945.431712	9.37528872
ALSwD	A19	a	CVC	b	t	bat	185.7842326	96.51418708	933.2452976	1375.608179	5.610837217
ALSwD	A19	a	CVC	j	t	jat	123.308119	94.98913988	1114.482237	1621.051621	5.83196565
ALSwD	A19	a	CVC	s	k	sak	54.25557235	221.3194146	879.699428	1855.269818	7.392711675
ALSwD	A19	i	CVm	d	m	dim	133.1727685	219.235735	480.7982523	2831.658699	13.99703364
ALSwD	A19	a	CVC	gg	l	ggal	73.98487139	84.3647179	671.3863127	1760.896271	2.972521961
ALSwD	A19	a	CVm	b	m	bam	124.9522272	184.1943135	921.0800762	1176.666805	4.864505294
ALSwD	A19	a	CVC	t	l	tal	49.32324759	238.4788648	958.2929025	1999.397492	7.763741344
ALSwD	A19	a	CVm	j	m	jam	134.8168768	195.3834241	1020.743506	1851.240792	10.46026575
ALSwD	A19	a	CVC	g	t	gat	126.5963355	194.2263427	872.1077271	1644.257528	12.49052658
ALSwD	A19	u	CVm	b	m	bum	73.98487139	233.4668644	541.5284174	2108.678069	17.89672423
ALSwD	A19	a	CVC	k	l	kal	70.69665488	244.0384881	711.5088558	1668.610377	11.14463871
ALSwD	A19	a	CVC	d	k	dak	115.0875777	207.8433362	642.1420241	1657.968447	10.33024384
ALSwD	A19	a	CVC	b	l	bal	93.71417043	222.4000691	631.0608925	1730.443478	11.66869009
ALSwD	A19	a	CVm	g	m	gam	70.69665488	189.7721975	947.6248954	1558.551447	10.33933831
ALSwD	A19	a	CVC	j	l	jal	54.25557235	175.6085826	989.9008647	1964.624052	7.605984273
ALSwD	A19	a	CVm	s	m	sam	65.76433012	209.2442372	660.2459058	1633.661002	8.754883938
ALSwD	A19	a	CVm	d	m	dam	136.460985	176.734204	850.595779	1926.734469	9.870091678
ALSwD	A19	a	CVC	ss	l	ssal	78.91719615	239.7095588	873.6514041	1795.788609	14.60592311
ALSwD	A19	i	CVm	g	m	gim	120.0199025	220.29425	393.4288734	2444.508752	12.66414411
ALSwD	A20	i	CV_rep	b	#	bi	272.7257121	193.8248572	452.6710352	2661.51757	23.59440172
ALSwD	A20	i	CV_rep	b	#	bi	298.1801119	190.6840159	417.1626065	2598.374038	23.5589204
ALSwD	A20	i	CV_rep	b	#	bi	278.1802264	187.3050538	444.7587037	2639.309702	24.10048039
ALSwD	A20	i	CV_rep	b	#	bi	299.9982834	184.4514725	376.7083569	2607.410151	20.8651275
ALSwD	A20	i	CV_rep	b	#	bi	312.7254833	181.4624967	405.3681769	2604.803366	20.56898007
ALSwD	A20	i	CV_rep	b	#	bi	198.1806842	176.5817575	451.605616	2987.545263	23.1694989
ALSwD	A20	u	CV_rep	b	#	bu	239.9986267	184.9313184	444.1656634	793.4252952	27.43441067
ALSwD	A20	u	CV_rep	b	#	bu	238.1804553	187.0051129	475.8999522	746.0257239	28.6811057
ALSwD	A20	u	CV_rep	b	#	bu	256.3621694	185.6862947	353.4843431	714.1629641	27.11945806
ALSwD	A20	u	CV_rep	b	#	bu	281.8165692	185.1376457	406.9971263	790.5045149	28.94929503
ALSwD	A20	u	CV_rep	b	#	bu	390.9068541	185.1080547	391.4359877	705.2711557	27.10069966
ALSwD	A20	u	CV_rep	b	#	bu	250.9076552	175.7558433	401.9654973	895.4655066	22.6807562
ALSwD	A20	a	CV_rep	b	#	ba	192.7261699	173.7856846	814.3407092	1272.306143	11.4341081
ALSwD	A20	a	CV_rep	b	#	ba	238.1804553	173.9631799	825.2506193	1402.636674	18.12661772
ALSwD	A20	a	CV_rep	b	#	ba	269.0893693	167.559142	781.119606	1454.107994	18.80750312
ALSwD	A20	a	CV_rep	b	#	ba	296.3619405	164.720552	783.9435572	1469.546531	15.80372783
ALSwD	A20	a	CV_rep	b	#	ba	269.0893693	162.4854155	722.8384823	1315.221506	18.13224347
ALSwD	A20	a	CV_rep	b	#	ba	178.1807986	157.8484764	786.0713053	1368.115393	13.7475708
ALSwD	A20	a	CVC	d	l	dal	95.44034466	152.372252	848.9240762	1748.50948	13.75179003
ALSwD	A20	a	CVC	b	k	bak	113.0523648	167.4054297	731.2977075	1488.391799	15.9723126
ALSwD	A20	a	CVC	jj	l	jjal	81.91480717	103.8943755	738.8393288	1878.962061	7.603419648
ALSwD	A20	a	CVC	g	k	gak	111.6089248	173.7360686	823.8742991	1276.232821	19.28170937
ALSwD	A20	i	CVm	b	m	bim	60.41217029	195.4698021	394.6486988	2213.986867	17.94931135
ALSwD	A20	a	CVC	s	t	sat	70.65152119	213.2913674	741.6274876	1184.391168	15.73712469
ALSwD	A20	a	CVC	p	l	pal	55.29249484	246.0641722	744.6352749	1438.21108	13.14517082
ALSwD	A20	u	CVm	g	m	gum	62.46004047	170.6938282	736.9484295	1935.180689	11.41467426
ALSwD	A20	a	CVC	ch	l	chal	69.6275861	257.3653612	774.9675747	1269.31574	13.52314296
ALSwD	A20	a	CVC	d	k	dak	110.5849897	210.6184075	743.1134046	1013.817825	15.22383026
ALSwD	A20	a	CVC	pp	l	ppal	70.65152119	113.7576026	824.0569795	1574.369981	6.742448681
ALSwD	A20	a	CVC	d	t	dat	59.3882352	180.3964323	761.5655442	989.1474807	14.29201897
ALSwD	A20	a	CVC	g	l	gal	59.57072264	167.4439274	755.7911569	1456.779582	12.18499627
ALSwD	A20	u	CVm	s	m	sum	91.13022298	196.9419097	332.3262476	1484.215396	17.93275317
ALSwD	A20	u	CVm	j	m	jum	52.22068957	200.6220499	728.5012844	1878.126262	-19.87269305
ALSwD	A20	a	CVC	s	l	sal	74.74726155	225.122055	794.272653	1680.579573	21.10751368
ALSwD	A20	a	CVC	b	t	bat	81.91480717	198.8257571	742.4225956	1710.06099	15.59865451
ALSwD	A20	a	CVC	j	t	jat	70.65152119	166.2930483	736.5137879	1596.852955	13.75375929
ALSwD	A20	a	CVC	s	k	sak	51.19675448	212.7593612	755.8705475	1487.416655	8.852945895
ALSwD	A20	i	CVm	d	m	dim	46.07707904	202.6067071	440.4928272	2347.061044	17.38078242
ALSwD	A20	a	CVC	gg	l	ggal	74.38228667	217.9098323	826.7437201	1549.384269	18.46146871
ALSwD	A20	a	CVm	b	m	bam	64.50791065	187.838185	837.7586982	1458.855857	13.90776893
ALSwD	A20	a	CVC	t	l	tal	81.91480717	230.0926458	826.9540886	1333.653014	19.03801504
ALSwD	A20	a	CVm	j	m	jam	54.26855975	176.8595692	683.8729113	1034.442719	13.08590639
ALSwD	A20	a	CVC	g	t	gat	69.6275861	160.836337	646.702613	1702.503371	5.937254784
ALSwD	A20	u	CVm	b	m	bum	52.22068957	203.3947227	474.9409718	963.0857956	18.69244133
ALSwD	A20	a	CVC	k	l	kal	62.46004047	240.3461421	731.7332712	1546.696088	18.73151615
ALSwD	A20	a	CVC	d	k	dak	86.01054753	187.357381	830.7343952	1469.840705	18.21646759
ALSwD	A20	a	CVC	b	l	bal	114.68073	209.3767311	811.42169	1333.460217	15.16809479
ALSwD	A20	a	CVm	g	m	gam	53.24462466	172.2743906	798.8616483	1502.928975	15.65414526
ALSwD	A20	a	CVC	j	l	jal	96.24989843	149.950516	822.4979973	1635.841184	14.52518446
ALSwD	A20	a	CVm	s	m	sam	67.57971592	196.5361514	802.7737222	1092.443837	13.18467293
ALSwD	A20	a	CVm	d	m	dam	39.56623921	180.3308636	772.1930418	1236.892528	5.580081942
ALSwD	A20	a	CVC	ss	l	ssal	99.18995566	210.8717728	801.2057293	1679.593779	14.37793025
ALSwD	A20	i	CVm	g	m	gim	45.21895038	177.1264244	441.3251041	2584.713267	8.831111794
ALSwD	A21	i	CV_rep	b	#	bi	254.6703441	180.4432077	308.716709	1844.827468	-200
ALSwD	A21	i	CV_rep	b	#	bi	241.2666418	183.7036877	297.7786258	1923.935791	12.42650718
ALSwD	A21	i	CV_rep	b	#	bi	180.9499813	178.933963	258.8037354	1340.413952	11.00947251
ALSwD	A21	i	CV_rep	b	#	bi	160.8444278	168.437237	171.1275373	1542.849317	12.00603071
ALSwD	A21	u	CV_rep	b	#	bu	86.56360332	191.660819	667.7126406	1583.375503	-128.587456
ALSwD	A21	u	CV_rep	b	#	bu	151.5216156	169.7190111	173.4829648	1242.959597	10.05410862
ALSwD	A21	u	CV_rep	b	#	bu	119.2301238	171.1457117	298.5493993	1312.466144	13.40313708
ALSwD	A21	a	CV_rep	b	#	ba	117.4001318	158.0079889	963.3876959	1657.040201	3.298300028
ALSwD	A21	a	CVC	d	l	dal	293.6549885	228.9177027	453.5784291	1772.355586	3.986693294
ALSwD	A21	i	CVm	j	m	jim	100.9439023	178.528492	245.3513234	1821.716303	14.95970184
ALSwD	A21	a	CVC	b	k	bak	289.5013925	186.3338781	906.9485542	1599.460341	8.169453249
ALSwD	A21	i	CVm	s	m	sim	79.40609622	157.7100363	495.9966017	2021.175683	-114.3406105
ALSwD	A21	a	CVC	jj	l	jjal	159.4389792	98.33762513	869.8023522	1733.609003	2.425663507
ALSwD	A21	u	CVm	d	m	dum	93.00607117	174.9437181	205.2548228	1648.507662	14.12717268
ALSwD	A21	a	CVC	g	k	gak	233.8438361	192.9049843	824.5388348	1751.569822	4.501360501
ALSwD	A21	i	CVm	b	m	bim	178.0401934	166.8182051	434.9887234	1807.261857	10.04984717
ALSwD	A21	a	CVC	s	t	sat	154.1243465	196.7273046	596.4809327	1714.944188	5.735124769
ALSwD	A21	a	CVC	p	l	pal	164.0407361	192.7486866	876.5035633	1629.023465	11.9608502
ALSwD	A21	u	CVm	g	m	gum	103.4718489	183.4770546	261.916546	1357.197078	9.448174841
ALSwD	A21	a	CVC	ch	l	chal	244.7992523	202.0696371	677.1267632	1732.107643	5.853213622
ALSwD	A21	a	CVC	d	t	dat	59.67743083	203.477769	1173.370802	1671.11604	2.673245669
ALSwD	A21	a	CVC	pp	l	ppal	257.4177705	226.7335907	1021.809929	2736.940677	6.774977481
ALSwD	A21	a	CVC	d	t	dat	191.7642291	209.0449165	754.7201533	1761.47775	8.003114826
ALSwD	A21	a	CVC	g	l	gal	204.4199942	221.7615437	598.4568767	1563.646006	10.0401471
ALSwD	A21	u	CVm	s	m	sum	106.4144505	190.3463006	271.1685705	1737.240742	-200
ALSwD	A21	u	CVm	j	m	jum	100.4277855	200.1849516	262.9833503	1494.104544	5.439989927
ALSwD	A21	a	CVC	s	l	sal	154.1449731	205.6001232	933.3123298	1777.764347	8.176587504
ALSwD	A21	a	CVC	b	t	bat	242.8951092	99.35524256	1176.291972	1698.97296	4.163547522
ALSwD	A21	a	CVC	j	t	jat	256.9082886	198.3121452	866.6244831	1688.795485	7.731083175
ALSwD	A21	a	CVC	s	k	sak	111.7995553	193.4138577	1652.99755	2794.355941	6.911548299
ALSwD	A21	i	CVm	d	m	dim	82.87444265	176.5044762	303.2275169	1887.69579	16.25451134
ALSwD	A21	a	CVC	gg	l	ggal	208.987725	213.6297051	701.6628548	1512.464369	4.149354417
ALSwD	A21	a	CVm	b	m	bam	253.4276435	203.1726048	1182.641771	1444.380483	3.321011563
ALSwD	A21	a	CVC	t	l	tal	184.9661474	212.6205663	1095.444642	1893.99751	4.944362322
ALSwD	A21	a	CVm	j	m	jam	208.987725	216.8308031	1085.627514	1712.255391	11.42775765
ALSwD	A21	a	CVC	g	t	gat	148.933781	209.1180399	1110.260563	1718.914191	4.95342364
ALSwD	A21	u	CVm	b	m	bum	205.5349627	188.2119743	205.6033188	1369.723681	15.16803076
ALSwD	A21	a	CVC	k	l	kal	146.8106876	218.8387149	964.3422085	1806.7326	5.10154645
ALSwD	A21	a	CVC	k	l	kal	116.730789	192.1547389	1073.055272	1777.274533	0.733458284
ALSwD	A21	a	CVC	d	k	dak	282.3821565	212.73069	1017.969492	1553.593482	4.543648921
ALSwD	A21	a	CVC	b	l	bal	238.9387478	204.2214752	62.61245054	1362.455362	2.107464512
ALSwD	A21	a	CVm	g	m	gam	229.284657	222.8608305	767.5770448	1613.806998	10.87533801
ALSwD	A21	a	CVC	j	l	jal	161.7060213	191.9708112	1124.352664	1768.380808	6.339585086
ALSwD	A21	a	CVm	s	m	sam	198.9185502	211.4402598	1006.36953	1671.330988	1.86561667
ALSwD	A21	a	CVm	d	m	dam	230.522432	208.5503168	743.2229193	1632.236286	7.257630851
ALSwD	A21	a	CVC	ss	l	ssal	191.4823427	238.3159902	496.6435621	1203.305348	7.630448257
ALSwD	A22	i	CV_rep	b	#	bi	304.5178795	187.8365372	428.6105363	2241.182454	7.03794833
ALSwD	A22	i	CV_rep	b	#	bi	252.0458863	168.1474763	499.6509316	1804.813353	11.37862457
ALSwD	A22	i	CV_rep	b	#	bi	138.6913115	145.8968249	466.7849476	1782.65014	7.386789652
ALSwD	A22	i	CV_rep	b	#	bi	189.3007408	51.96380221	509.4554966	1633.07702	6.781720785
ALSwD	A22	i	CV_rep	b	#	bi	77.57912747	127.3921383	314.6256917	1707.691825	10.38103349
ALSwD	A22	u	CV_rep	b	#	bu	202.945531	165.6087661	574.2599945	798.7827499	11.9762168
ALSwD	A22	u	CV_rep	b	#	bu	148.0272945	150.3116629	569.5691565	912.6001023	13.80149049
ALSwD	A22	u	CV_rep	b	#	bu	159.9649795	137.9952166	420.5893942	1068.53199	7.673532704
ALSwD	A22	u	CV_rep	b	#	bu	164.7400536	136.3737467	382.4147037	1086.066821	15.88381445
ALSwD	A22	u	CV_rep	b	#	bu	119.3768504	151.8242126	770.939254	1979.334175	7.005799437
ALSwD	A22	u	CV_rep	b	#	bu	88.3388693	122.2089432	420.9648756	959.2597626	11.60682142
ALSwD	A22	a	CV_rep	b	#	ba	128.5565282	139.1753709	876.014772	1654.787343	11.25619733
ALSwD	A22	a	CV_rep	b	#	ba	229.7606036	124.9665676	844.6807145	1294.921614	7.460951016
ALSwD	A22	a	CV_rep	b	#	ba	180.5261885	61.09851322	801.7214264	1436.366464	5.728735249
ALSwD	A22	a	CV_rep	b	#	ba	210.6138866	143.8768385	836.3848143	1302.419286	12.05293166
ALSwD	A22	a	CV_rep	b	#	ba	224.290113	147.3862912	709.6424971	1309.704195	13.9362906
ALSwD	A22	a	CV_rep	b	#	ba	139.4975093	127.8590843	829.3213591	1078.890778	11.74854641
ALSwD	A22	i	CVm	j	m	jim	74.37375114	149.8238331	354.3151068	2187.610648	14.44949205
ALSwD	A22	a	CVC	b	k	bak	101.595789	76.47068954	688.5073597	1169.463154	5.120901794
ALSwD	A22	i	CVm	s	m	sim	79.3355881	93.0307404	490.8702681	2032.498587	10.18741993
ALSwD	A22	a	CVC	jj	l	jjal	74.72305391	101.3413795	929.727628	1874.693158	5.858421676
ALSwD	A22	u	CVm	d	m	dum	108.8558069	188.0176305	322.1940074	1084.503691	15.55928531
ALSwD	A22	i	CVm	b	m	bim	58.11793082	182.9759376	236.4048858	1418.465554	8.056259306
ALSwD	A22	a	CVC	s	t	sat	78.41308126	169.1711026	796.5217475	1836.904212	8.790298927
ALSwD	A22	u	CVm	g	m	gum	38.74528721	178.3468462	368.1479898	875.4156749	7.327159169
ALSwD	A22	a	CVC	pp	l	ppal	67.3429992	234.8700123	860.6524944	1668.437698	10.03797845
ALSwD	A22	a	CVC	d	t	dat	68.26550604	138.101861	746.0925973	1716.721461	3.791405504
ALSwD	A22	u	CVm	s	m	sum	101.4757522	207.2735441	480.2328666	1147.475905	14.67315934
ALSwD	A22	u	CVm	j	m	jum	95.94071119	183.2772644	318.2914147	1330.588477	13.03349153
ALSwD	A22	i	CVm	d	m	dim	112.7912551	168.7886906	480.6009534	2164.532434	17.09314921
ALSwD	A22	a	CVm	b	m	bam	49.46984873	141.5260601	722.2948582	1410.265673	10.2746468
ALSwD	A22	a	CVm	j	m	jam	94.50470109	144.0148613	822.3254966	1547.709478	8.632130928
ALSwD	A22	u	CVm	b	m	bum	88.96406741	163.3829043	485.9045539	1111.640929	15.91857364
ALSwD	A22	a	CVC	k	l	kal	61.45900404	88.41531137	787.4308939	1607.222693	2.886732831
ALSwD	A22	a	CVC	d	k	dak	98.54633406	153.3684378	840.4732366	1583.122519	0.446501112
ALSwD	A22	a	CVC	b	l	bal	52.98190003	136.5006236	746.7208323	1751.149269	4.323238216
ALSwD	A22	a	CVm	g	m	gam	49.80298603	157.234615	818.8906401	1574.433513	5.530647498
ALSwD	A22	a	CVC	j	l	jal	93.24814406	132.0740188	859.1826217	1799.072316	2.58066055
ALSwD	A22	a	CVm	s	m	sam	78.41321205	84.57390416	841.5160376	1584.442802	6.139643021
ALSwD	A22	a	CVm	d	m	dam	80.53248805	73.7719557	890.5917932	1432.010739	5.874730182
ALSwD	A22	a	CVC	ss	l	ssal	73.11502205	179.7850518	810.0106364	1686.524777	5.262706464
ALSwD	A22	i	CVm	g	m	gim	78.41321205	166.6271911	432.9410618	2464.39075	10.41206629
ALSwD	A23	i	CV_rep	b	#	bi	381.6188709	155.5276593	385.4797143	2646.795901	20.99899642
ALSwD	A23	i	CV_rep	b	#	bi	438.455724	139.2540955	605.7117306	2468.835186	15.64621278
ALSwD	A23	i	CV_rep	b	#	bi	231.4071877	147.1445616	527.1853949	1992.504159	20.14404491
ALSwD	A23	i	CV_rep	b	#	bi	235.4669629	158.6819484	346.3736264	2586.487076	22.43759806
ALSwD	A23	i	CV_rep	b	#	bi	182.689885	143.9891855	502.013241	2284.683031	15.70338598
ALSwD	A23	i	CV_rep	b	#	bi	178.6301098	75.69201761	620.7875371	2376.933999	3.404516573
ALSwD	A23	u	CV_rep	b	#	bu	324.0884171	176.8051245	523.9607529	731.2387127	22.61357671
ALSwD	A23	u	CV_rep	b	#	bu	382.3515033	161.5994781	518.0875845	979.4024348	23.32388908
ALSwD	A23	u	CV_rep	b	#	bu	291.3154311	172.4700145	511.8238858	911.4166348	17.79701874
ALSwD	A23	u	CV_rep	b	#	bu	240.3352307	196.8038514	400.423137	871.0217615	24.00006905
ALSwD	A23	u	CV_rep	b	#	bu	280.3911024	161.2994368	507.017501	982.6793778	22.52314458
ALSwD	A23	u	CV_rep	b	#	bu	298.5983169	159.7708165	566.089501	943.895769	19.47753325
ALSwD	A23	a	CV_rep	b	#	ba	418.7659322	131.4539957	888.8936084	1295.043859	9.448439176
ALSwD	A23	a	CV_rep	b	#	ba	393.275832	66.65719098	859.1501063	1349.838989	6.703068137
ALSwD	A23	a	CV_rep	b	#	ba	590.2246011	69.87131249	837.7932644	1568.005289	9.633041001
ALSwD	A23	a	CV_rep	b	#	ba	479.5574884	141.7670732	924.8688494	1638.145547	12.05159557
ALSwD	A23	a	CV_rep	b	#	ba	357.9769219	145.8903235	984.6617357	1153.708765	18.33067071
ALSwD	A23	a	CV_rep	b	#	ba	152.247464	147.1193653	736.1892158	1199.413618	9.388897212
ALSwD	A23	a	CVC	d	l	dal	90.87731527	183.2329651	1033.524027	1394.099271	13.01364532
ALSwD	A23	i	CVm	j	m	jim	127.2282414	213.9848057	610.0373566	2533.402337	15.46751417
ALSwD	A23	a	CVC	b	k	bak	148.4329483	159.8572489	1052.415422	1501.874038	4.981782881
ALSwD	A23	i	CVm	s	m	sim	113.5966441	200.8332381	403.5843399	2619.267264	12.49067376
ALSwD	A23	a	CVC	jj	l	jjal	115.111266	185.2089578	921.360259	1596.871678	13.73317524
ALSwD	A23	u	CVm	d	m	dum	136.3159729	202.3062671	627.0429352	977.173338	17.70575462
ALSwD	A23	a	CVC	g	k	gak	160.5499236	76.00633302	981.226835	1357.354252	6.052254817
ALSwD	A23	i	CVm	b	m	bim	127.2282414	182.6745255	459.3688636	2969.215569	8.206885634
ALSwD	A23	a	CVC	s	t	sat	122.6843756	161.0485092	924.2400409	1268.65955	13.41619838
ALSwD	A23	a	CVC	p	l	pal	72.70185221	177.3291356	1005.944215	1410.234486	1.244284803
ALSwD	A23	u	CVm	g	m	gum	109.0527783	187.863342	582.4524368	1173.605514	14.89886907
ALSwD	A23	a	CVC	ch	l	chal	110.5674002	175.5390089	957.2206062	1375.406254	5.25718
ALSwD	A23	a	CVC	d	k	dak	83.30420566	159.4879811	884.7249673	1355.097004	11.69651731
ALSwD	A23	a	CVC	pp	l	ppal	89.36269335	165.9179885	953.2614342	1501.374328	7.616941841
ALSwD	A23	a	CVC	d	t	dat	83.30420566	150.1461589	873.2154812	1306.821714	5.898452911
ALSwD	A23	u	CVm	s	m	sum	107.5381564	201.449767	483.4116165	1281.542617	12.92036345
ALSwD	A23	a	CVC	dd	l	ddal	130.2574852	181.924819	891.0468487	1354.216353	15.49942758
ALSwD	A23	u	CVm	j	m	jum	119.6551318	191.3218307	545.034154	1291.081716	17.05250348
ALSwD	A23	a	CVC	s	l	sal	119.6551318	176.2254921	827.1641148	1229.853289	8.681083578
ALSwD	A23	a	CVC	b	t	bat	145.4037044	158.3637014	924.4483351	1433.529148	8.849654316
ALSwD	A23	a	CVC	s	k	sak	104.5089126	166.7904171	823.2258274	1483.102592	8.798141656
ALSwD	A23	i	CVm	d	m	dim	122.6843756	202.762898	546.4408607	2520.019744	13.85624984
ALSwD	A23	a	CVC	gg	l	ggal	139.3452167	194.6380538	956.1451996	1598.826046	4.867600389
ALSwD	A23	a	CVm	b	m	bam	148.4329483	173.3772454	1013.403438	1494.986302	10.3988499
ALSwD	A23	a	CVC	t	l	tal	112.0820222	189.1821173	936.4859943	1495.981309	10.78274703
ALSwD	A23	a	CVm	j	m	jam	104.5089126	191.5919816	945.4682061	1490.418567	10.86215846
ALSwD	A23	a	CVC	g	t	gat	93.90655911	172.4113695	878.9436603	1302.097931	8.604940305
ALSwD	A23	u	CVm	b	m	bum	125.7136195	208.0445053	656.3888463	1170.864795	19.62229017
ALSwD	A23	a	CVC	k	l	kal	60.58487684	192.6412752	893.2959652	1418.449429	5.952784283
ALSwD	A23	a	CVC	d	k	dak	72.70185221	177.6015215	921.6165669	1394.706722	11.20390388
ALSwD	A23	a	CVC	b	l	bal	74.21647413	168.5479344	982.5082836	1143.554895	7.090626046
ALSwD	A23	a	CVm	g	m	gam	134.801351	176.9200553	1021.705347	1457.490597	8.532152456
ALSwD	A23	a	CVm	s	m	sam	107.5381564	197.6702896	751.0414304	1265.849116	15.2174426
ALSwD	A23	a	CVm	d	m	dam	112.0820222	161.7780971	859.3830038	1401.938318	5.163370551
ALSwD	A23	a	CVC	ss	l	ssal	116.6258879	218.9921176	1014.069088	1541.268893	9.425436202
ALSwD	A23	i	CVm	g	m	gim	72.70185221	175.7803438	464.6810808	1763.583052	11.53059916
ALSwD	A24	i	CV_rep	b	#	bi	217.7985706	188.0549761	410.8936542	2330.36934	-200
ALSwD	A24	i	CV_rep	b	#	bi	229.3363398	181.6389886	377.8151816	1625.699255	10.84707799
ALSwD	A24	i	CV_rep	b	#	bi	193.0236257	175.9092882	275.3738686	2268.202661	-217.2389948
ALSwD	A24	i	CV_rep	b	#	bi	159.8781546	172.7524553	301.0089552	1872.311127	14.22356863
ALSwD	A24	u	CV_rep	b	#	bu	271.639659	183.2115528	271.7141853	944.136171	14.78258636
ALSwD	A24	u	CV_rep	b	#	bu	280.0408855	178.7498797	471.2912278	1845.820848	11.97459513
ALSwD	A24	u	CV_rep	b	#	bu	285.6417032	171.0953094	344.7117862	967.3605377	15.98316208
ALSwD	A24	u	CV_rep	b	#	bu	248.2294569	174.711761	399.4196096	1062.417062	12.14952253
ALSwD	A24	u	CV_rep	b	#	bu	226.1646162	173.7710576	335.262675	1055.006273	10.39927904
ALSwD	A24	u	CV_rep	b	#	bu	184.7930401	174.4585476	226.192183	972.9730114	10.1397212
ALSwD	A24	a	CV_rep	b	#	ba	292.3591381	172.5389551	716.5717161	1183.743723	13.92518651
ALSwD	A24	a	CV_rep	b	#	ba	281.3267178	173.9587526	729.3777662	1277.690325	14.08011754
ALSwD	A24	a	CV_rep	b	#	ba	336.4888193	164.0273715	677.1064337	1293.801364	9.27048427
ALSwD	A24	a	CV_rep	b	#	ba	317.1820838	165.6677892	630.6003037	1362.742601	16.76002957
ALSwD	A24	a	CV_rep	b	#	ba	231.6808264	163.484795	681.4853099	1295.226481	15.1702448
ALSwD	A24	a	CV_rep	b	#	ba	165.4863046	169.3343519	735.1638352	1310.202883	11.68967913
ALSwD	A24	a	CVC	d	l	dal	99.99896039	170.6085892	758.8650085	1487.744147	17.84597968
ALSwD	A24	i	CVm	j	m	jim	74.19277706	200.5048173	423.7401747	2177.151621	19.06178829
ALSwD	A24	a	CVC	b	k	bak	118.0061959	168.0445613	852.6404315	1192.515454	20.55718626
ALSwD	A24	i	CVm	s	m	sim	64.51545831	196.7634829	439.9585688	1773.649459	10.77008986
ALSwD	A24	a	CVC	jj	l	jjal	124.7298861	183.6050977	773.8918715	1653.401418	12.66796153
ALSwD	A24	u	CVm	d	m	dum	116.127825	189.3603014	552.3777951	1358.799361	16.70292622
ALSwD	A24	a	CVC	g	k	gak	196.7721479	174.4043075	742.6468447	1352.480985	15.17933111
ALSwD	A24	i	CVm	b	m	bim	109.6762791	173.4464586	253.6810227	1110.575167	19.57330654
ALSwD	A24	a	CVC	s	t	sat	135.4824625	179.2244511	677.7098231	1346.186025	11.67296327
ALSwD	A24	a	CVC	p	l	pal	117.2030826	202.621396	706.0669182	1196.267095	14.50124604
ALSwD	A24	u	CVm	g	m	gum	119.3535979	174.4366517	278.4107902	1104.844581	16.06813957
ALSwD	A24	a	CVC	ch	l	chal	71.38261944	236.4940906	799.8190384	1500.977266	13.42775153
ALSwD	A24	a	CVC	d	k	dak	184.0920186	177.7488049	843.278803	1425.104739	14.17172605
ALSwD	A24	a	CVC	pp	l	ppal	137.1297689	213.557967	767.597627	1337.677229	13.97804704
ALSwD	A24	a	CVC	d	t	dat	100.4992142	172.0053715	816.1661939	1245.536114	13.89632091
ALSwD	A24	a	CVC	g	l	gal	117.4056241	174.1661013	702.897957	1627.677313	11.81105338
ALSwD	A24	u	CVm	s	m	sum	100.4992142	202.8074556	523.7107862	1293.629883	11.84084057
ALSwD	A24	a	CVC	dd	l	ddal	114.5878891	234.1793072	751.4285879	1453.422482	17.36811269
ALSwD	A24	u	CVm	j	m	jum	117.4056241	198.8541715	422.9894535	1523.950302	17.46658654
ALSwD	A24	a	CVC	s	l	sal	158.0742117	199.5729894	896.4475682	1637.981333	15.73574854
ALSwD	A24	a	CVC	b	t	bat	170.0033437	180.1591103	841.9469017	1398.201409	8.458153068
ALSwD	A24	a	CVC	j	t	jat	106.1346842	166.4328278	820.6261931	1576.067356	15.10209417
ALSwD	A24	a	CVC	s	k	sak	123.041094	182.5106362	823.5827393	1451.160173	5.179282504
ALSwD	A24	i	CVm	d	m	dim	150.2791988	202.7228826	390.0473543	2371.15242	19.25612777
ALSwD	A24	a	CVC	gg	l	ggal	113.6486441	202.7321444	654.496493	1653.059685	16.87750091
ALSwD	A24	a	CVm	b	m	bam	144.6437289	167.8297747	793.623462	1376.028783	12.91571731
ALSwD	A24	a	CVC	t	l	tal	117.4056241	207.096626	861.6264892	1447.929453	12.42984576
ALSwD	A24	a	CVm	j	m	jam	130.555054	167.4518249	800.7314729	1219.917907	18.05269
ALSwD	A24	a	CVC	g	t	gat	142.7652389	166.4777924	810.5259352	1343.997587	13.6329997
ALSwD	A24	u	CVm	b	m	bum	100.4992142	93.11039955	385.6296426	1224.363592	9.201570581
ALSwD	A24	a	CVC	k	l	kal	108.0131742	207.3702853	983.4955149	1772.975271	15.73387555
ALSwD	A24	a	CVC	d	k	dak	141.8259939	173.0597917	927.4295564	1346.078092	20.28727641
ALSwD	A24	a	CVC	b	l	bal	137.1297689	183.3496195	804.5083903	1669.783385	16.17828873
ALSwD	A24	a	CVm	g	m	gam	167.1856087	178.6682543	881.9980989	1625.75627	8.518566061
ALSwD	A24	a	CVC	j	l	jal	104.2561942	160.0225215	886.4918179	1326.275912	10.55224374
ALSwD	A24	a	CVm	s	m	sam	134.64113	240.8035975	848.270729	1459.519929	15.47528865
ALSwD	A24	a	CVm	d	m	dam	126.798074	182.2114011	790.0598195	1402.80845	13.15223503
ALSwD	A24	a	CVC	ss	l	ssal	125.858829	214.4288285	741.6134118	1525.570655	15.10007919
ALSwD	A24	i	CVm	g	m	gim	96.74223424	177.2388775	380.6922286	2157.943088	16.47464953
ALSwD	A25	i	CV_rep	b	#	bi	355.2701844	163.3295131	392.9629238	2226.912182	17.1303281
ALSwD	A25	i	CV_rep	b	#	bi	335.9919573	157.3149849	421.6032568	1533.28144	12.69008195
ALSwD	A25	i	CV_rep	b	#	bi	393.8266385	152.5117292	328.1144573	1762.042421	3.963180171
ALSwD	A25	i	CV_rep	b	#	bi	371.794379	148.2919092	473.7244085	1575.626515	7.582859859
ALSwD	A25	i	CV_rep	b	#	bi	264.3871139	143.7041578	444.4759267	2132.750503	11.60636437
ALSwD	A25	i	CV_rep	b	#	bi	203.7984003	129.4894786	322.4402899	1799.428237	10.8347099
ALSwD	A25	u	CV_rep	b	#	bu	316.7137302	171.5893833	390.3046289	1159.193688	25.50895205
ALSwD	A25	u	CV_rep	b	#	bu	347.008087	149.2562888	470.4736919	1372.490283	12.60870866
ALSwD	A25	u	CV_rep	b	#	bu	385.5645412	147.4228583	558.0457765	1299.054522	14.31762412
ALSwD	A25	u	CV_rep	b	#	bu	316.7137302	142.1151751	455.9564293	1423.518738	8.836830956
ALSwD	A25	u	CV_rep	b	#	bu	305.6976005	140.4388933	466.4603756	1294.780324	8.2296632
ALSwD	A25	u	CV_rep	b	#	bu	201.0443679	142.8454354	474.4970701	1063.374887	9.917141334
ALSwD	A25	a	CV_rep	b	#	ba	308.4516329	135.4471787	831.4037689	1545.740739	7.319486807
ALSwD	A25	a	CV_rep	b	#	ba	308.4516329	129.9621694	755.9484889	1489.730024	9.618959162
ALSwD	A25	a	CV_rep	b	#	ba	289.1734059	128.853625	752.0910497	1496.668976	10.64389804
ALSwD	A25	a	CV_rep	b	#	ba	272.6492112	123.3345925	701.4734385	1586.357986	10.85677406
ALSwD	A25	a	CV_rep	b	#	ba	264.3871139	123.5779483	762.0822709	1279.974142	9.264753964
ALSwD	A25	a	CVC	d	l	dal	139.3804692	166.5703284	824.8511068	1843.444793	10.44075367
ALSwD	A25	i	CVm	j	m	jim	108.1592441	173.4846656	366.8859605	2127.083435	17.76495128
ALSwD	A25	a	CVC	b	k	bak	178.4070006	130.2291024	1004.147812	1526.99344	3.216365641
ALSwD	A25	i	CVm	s	m	sim	56.86723144	193.7086117	519.5270336	2288.663577	15.81077741
ALSwD	A25	a	CVC	jj	l	jjal	236.3892758	164.1510385	782.4836952	1820.765327	13.12577057
ALSwD	A25	u	CVm	d	m	dum	161.6813443	175.5485238	433.0339752	1559.698459	15.87276176
ALSwD	A25	a	CVC	g	k	gak	249.7698008	139.6777285	948.580184	1357.721214	10.189381
ALSwD	A25	i	CVm	b	m	bim	102.5840253	181.3732342	423.8781714	2097.219622	16.02420973
ALSwD	A25	a	CVC	s	t	sat	138.2654255	165.7776936	947.9479291	1901.267468	11.62091504
ALSwD	A25	a	CVC	p	l	pal	137.1503817	191.5760697	758.3170992	2016.458385	14.37304053
ALSwD	A25	u	CVm	g	m	gum	108.1592441	167.0107185	379.6324626	1519.420285	18.44829586
ALSwD	A25	a	CVC	ch	l	chal	173.9468256	201.7115204	788.2008387	1972.682929	8.800027719
ALSwD	A25	a	CVC	d	k	dak	189.5574381	145.1403664	835.9503399	1480.184162	9.681307799
ALSwD	A25	a	CVC	pp	l	ppal	214.0884007	158.091664	745.288248	1710.355821	14.04878615
ALSwD	A25	a	CVC	d	t	dat	224.1237945	157.8937978	888.2169632	1673.647826	10.28726553
ALSwD	A25	a	CVC	g	l	gal	123.7698567	158.569339	849.5099537	1806.642415	7.480635995
ALSwD	A25	u	CVm	s	m	sum	188.4423944	181.4412057	362.5504387	1419.257612	16.00840514
ALSwD	A25	a	CVC	dd	l	ddal	212.973357	166.5950944	816.6087468	1989.34841	7.401758211
ALSwD	A25	u	CVm	j	m	jum	146.0707317	169.2463969	319.1107796	1431.493961	20.08377779
ALSwD	A25	a	CVC	s	l	sal	160.5663005	169.149648	869.5066587	1961.625258	5.594334904
ALSwD	A25	a	CVC	b	t	bat	165.0264755	156.7620237	860.928692	1512.315974	6.993784542
ALSwD	A25	a	CVC	j	t	jat	180.6370881	149.3257702	697.7627542	1587.812441	4.583712276
ALSwD	A25	a	CVC	s	k	sak	201.8229194	163.0328436	654.7305148	1687.740284	6.324646034
ALSwD	A25	i	CVm	d	m	dim	163.9114318	191.0280054	562.9844069	1900.604477	12.33368482
ALSwD	A25	a	CVC	gg	l	ggal	156.1061255	178.2418636	759.6621478	1509.331105	15.75591064
ALSwD	A25	a	CVm	b	m	bam	144.955688	152.5482681	753.8700092	1422.642818	12.59737086
ALSwD	A25	a	CVC	t	l	tal	159.4512568	198.3894419	822.7053798	1869.396544	8.264668288
ALSwD	A25	a	CVm	j	m	jam	152.7609943	156.0445934	887.2084802	1485.304501	9.320844764
ALSwD	A25	a	CVC	g	t	gat	152.7609943	144.3175643	833.7942009	1478.531688	8.958225674
ALSwD	A25	u	CVm	b	m	bum	107.0442004	165.6039221	353.9161812	1340.315432	21.27479678
ALSwD	A25	a	CVC	k	l	kal	163.9114318	157.6684733	798.6572532	1467.384595	5.333533548
ALSwD	A25	a	CVC	d	k	dak	196.2477006	140.2632952	1042.036409	1697.720386	4.995070709
ALSwD	A25	a	CVC	b	l	bal	141.6105567	148.8880207	823.9569052	1812.14139	10.61056677
ALSwD	A25	a	CVm	g	m	gam	162.796388	163.2223782	947.305907	1657.769679	6.234479278
ALSwD	A25	a	CVC	j	l	jal	156.1061255	171.6936573	852.490523	1704.740682	6.841182023
ALSwD	A25	a	CVm	s	m	sam	100.3539378	190.7106056	753.4885929	1810.713979	12.70541478
ALSwD	A25	a	CVm	d	m	dam	100.3539378	158.0623199	787.3174768	1484.371544	5.994445275
ALSwD	A25	a	CVC	ss	l	ssal	143.8406442	159.9916373	810.0420981	1762.904974	13.47450169
ALSwD	A25	i	CVm	g	m	gim	94.77871906	169.7512098	403.5973713	2311.117873	18.25636294
ALSwD	A26	i	CV_rep	b	#	bi	282.3733258	227.2678933	255.5796501	2479.357011	18.60388221
ALSwD	A26	i	CV_rep	b	#	bi	237.1935937	219.6129971	316.6817372	2406.611121	16.90796637
ALSwD	A26	i	CV_rep	b	#	bi	261.6659486	208.6083431	558.8698984	2503.997501	12.82385304
ALSwD	A26	i	CV_rep	b	#	bi	257.9009709	194.0411642	329.0551925	2494.940804	17.96165117
ALSwD	A26	i	CV_rep	b	#	bi	208.9562611	185.6951784	356.6410017	2525.54051	14.860392
ALSwD	A26	u	CV_rep	b	#	bu	223.7119065	250.4762831	407.6294519	881.6142438	23.29553516
ALSwD	A26	u	CV_rep	b	#	bu	238.3815397	236.7847326	460.6812693	985.1119685	25.42967439
ALSwD	A26	u	CV_rep	b	#	bu	221.8782023	218.08557	519.0377633	1222.465809	20.20313102
ALSwD	A26	u	CV_rep	b	#	bu	244.6184701	202.5433615	516.7662795	869.4119044	21.20653484
ALSwD	A26	u	CV_rep	b	#	bu	199.9671899	175.0581614	405.3520461	1017.649831	18.78429437
ALSwD	A26	a	CV_rep	b	#	ba	273.2219186	206.9091694	958.5807295	1388.065454	9.096689121
ALSwD	A26	a	CV_rep	b	#	ba	238.3815397	192.7552581	1036.333454	1508.594192	18.41130552
ALSwD	A26	a	CV_rep	b	#	ba	220.0444982	181.4417453	838.7236457	1445.042632	22.57689145
ALSwD	A26	a	CV_rep	b	#	ba	165.0333736	170.7901291	753.2846	1306.926075	10.11766954
ALSwD	A26	i	CV_rep	b	#	bi	423.1208647	225.7935526	244.8811949	2413.234189	20.07385523
ALSwD	A26	i	CV_rep	b	#	bi	280.3175728	203.8626358	498.4376189	2501.902857	8.542194117
ALSwD	A26	i	CV_rep	b	#	bi	296.1846053	185.975634	387.0437587	2522.947116	15.18773351
ALSwD	A26	i	CV_rep	b	#	bi	285.6065836	185.1765485	340.6668041	2517.337221	21.646712
ALSwD	A26	i	CV_rep	b	#	bi	253.8725188	174.9871237	383.9526066	2529.177569	25.45960694
ALSwD	A26	i	CV_rep	b	#	bi	238.0054864	170.1235455	342.851355	1875.961014	9.924211285
ALSwD	A26	u	CV_rep	b	#	bu	324.4843614	237.8496711	459.9693745	882.190345	25.71640736
ALSwD	A26	u	CV_rep	b	#	bu	294.5319588	209.9902298	454.4376352	826.1041183	24.31010161
ALSwD	A26	u	CV_rep	b	#	bu	279.5557575	196.482417	450.8551028	945.0183071	23.35399159
ALSwD	A26	u	CV_rep	b	#	bu	259.5874891	190.063609	331.65355	921.6130099	20.27903864
ALSwD	A26	u	CV_rep	b	#	bu	234.6271536	173.3181112	369.1431017	1126.789969	24.21630512
ALSwD	A26	u	CV_rep	b	#	bu	159.7461472	170.8742269	377.5505682	1123.505791	15.11941418
ALSwD	A26	a	CV_rep	b	#	ba	366.9932142	212.786738	934.1870034	1512.523449	12.52427626
ALSwD	A26	a	CV_rep	b	#	ba	309.0469173	202.6461872	915.1691674	1437.044358	20.39707696
ALSwD	A26	a	CV_rep	b	#	ba	275.2449107	177.1023545	702.9148329	1383.455234	14.58368208
ALSwD	A26	a	CV_rep	b	#	ba	251.1006203	162.1313618	924.0824368	1393.418969	11.15205279
ALSwD	A26	a	CV_rep	b	#	ba	178.667749	159.0422066	753.378652	1349.370998	5.917704445
ALSwD	A26	a	CV_rep	b	#	ba	183.4966071	144.4757681	854.3179926	1369.110523	8.520289399
ALSwD	A26	a	CVC	d	l	dal	68.00713914	176.2367484	934.7375311	1533.466406	4.57681906
ALSwD	A26	i	CVm	j	m	jim	78.74510847	202.987655	496.5577351	2347.056847	16.13730427
ALSwD	A26	a	CVC	b	k	bak	124.223195	177.8586562	896.8996341	1391.669594	14.34609047
ALSwD	A26	i	CVm	s	m	sim	68.26680086	213.5833892	438.9930698	2373.541859	5.112707635
ALSwD	A26	a	CVC	jj	l	jjal	127.5805787	180.5128114	691.5799043	1648.098163	3.059680212
ALSwD	A26	u	CVm	d	m	dum	73.86244027	218.3406386	383.1807425	1188.512693	13.00604651
ALSwD	A26	a	CVC	g	k	gak	116.3892998	182.1495352	899.2487357	1402.207686	8.710947596
ALSwD	A26	i	CVm	b	m	bim	70.50505662	208.7508355	335.5675438	2479.262505	7.957070568
ALSwD	A26	a	CVC	s	t	sat	105.198021	204.4698396	998.3696542	1417.739402	10.76738325
ALSwD	A26	a	CVC	p	l	pal	59.31377779	245.6319082	884.5451072	1599.072013	9.331248838
ALSwD	A26	u	CVm	g	m	gum	94.00674216	213.3924076	450.3808607	1244.587235	12.88193009
ALSwD	A26	a	CVC	ch	l	chal	113.0319162	235.7539422	976.1649593	1702.652102	2.597685316
ALSwD	A26	a	CVC	d	k	dak	120.8658114	205.7343398	832.2840484	1403.374502	15.18711115
ALSwD	A26	a	CVC	pp	l	ppal	64.90941721	236.1011017	1120.152727	1512.283632	9.958730316
ALSwD	A26	a	CVC	d	t	dat	91.7684864	191.9348522	944.3705979	1569.868709	5.855955685
ALSwD	A26	a	CVC	g	l	gal	74.98156815	197.1463629	807.802489	1392.549093	6.667847497
ALSwD	A26	u	CVm	s	m	sum	52.5990105	208.9180258	1094.351503	2272.618173	-13.41133063
ALSwD	A26	a	CVC	dd	l	ddal	126.4614508	224.5639412	818.1631907	1585.965754	12.96826851
ALSwD	A26	u	CVm	j	m	jum	72.74331239	218.5918967	429.7281949	1474.444959	15.22295543
ALSwD	A26	a	CVC	s	l	sal	71.62418451	212.2757292	1066.822105	1728.633843	1.567438705
ALSwD	A26	a	CVC	b	t	bat	96.24499793	197.4615518	926.2759998	1400.955498	6.489927196
ALSwD	A26	a	CVC	j	t	jat	130.9379623	204.5259129	837.5839628	1835.087629	18.37980086
ALSwD	A26	a	CVC	s	k	sak	90.64935851	209.3439689	847.8695214	1556.589959	2.713118913
ALSwD	A26	i	CVm	d	m	dim	126.4614508	264.2236043	401.9472656	2408.104343	18.59227625
ALSwD	A26	a	CVC	gg	l	ggal	145.4866248	231.9569284	1013.367098	1661.752149	12.89906768
ALSwD	A26	a	CVm	b	m	bam	111.9127883	181.8387699	865.1035508	1452.687191	8.049172833
ALSwD	A26	a	CVC	t	l	tal	90.64935851	242.1004945	969.218696	1565.280689	8.624631863
ALSwD	A26	a	CVm	j	m	jam	111.9127883	183.5288277	792.1473931	1499.32814	18.02612622
ALSwD	A26	a	CVC	g	t	gat	74.98156815	189.4667345	923.7586813	1576.655204	6.58878426
ALSwD	A26	u	CVm	b	m	bum	72.74331239	206.837808	395.2553826	1048.948146	14.89480879
ALSwD	A26	a	CVC	k	l	kal	59.91953671	227.3237486	802.0861596	1587.73238	3.923120587
ALSwD	A26	a	CVC	d	k	dak	106.3171489	181.8877402	914.6248849	1468.229787	7.212961469
ALSwD	A26	a	CVC	b	l	bal	107.4362768	176.7834861	836.3598198	1408.052503	12.13688523
ALSwD	A26	a	CVm	g	m	gam	90.64935851	171.5592618	863.5268078	1497.449237	9.085728495
ALSwD	A26	a	CVC	j	l	jal	104.0788931	163.4102254	780.3841102	1741.51137	12.62556882
ALSwD	A26	a	CVm	s	m	sam	134.2953459	214.6574592	1059.898963	1467.561602	9.911134947
ALSwD	A26	a	CVm	d	m	dam	110.7936604	197.0823286	835.9330866	1362.767663	6.596744723
ALSwD	A26	a	CVC	ss	l	ssal	111.9127883	201.7948781	907.8062836	1597.839749	15.83344406
ALSwD	A26	i	CVm	g	m	gim	68.26680086	196.9037334	439.4363151	2546.79342	14.70656284
ALSwD	A27	i	CV_rep	b	#	bi	107.8740273	275.2958279	351.9367088	2182.994484	26.42786939
ALSwD	A27	i	CV_rep	b	#	bi	140.3944536	260.9175654	348.184536	2139.13477	26.15864642
ALSwD	A27	i	CV_rep	b	#	bi	171.1057403	230.662091	1559.32273	2202.930861	15.17870629
ALSwD	A27	i	CV_rep	b	#	bi	149.1691069	245.3733084	327.7115814	1993.648527	19.56695216
ALSwD	A27	i	CV_rep	b	#	bi	157.538298	117.6408981	262.2985862	1945.935998	8.897022925
ALSwD	A27	i	CV_rep	b	#	bi	121.5295442	226.2222106	383.2187822	2104.384004	12.7008595
ALSwD	A27	u	CV_rep	b	#	bu	199.4303288	270.5663092	290.7342804	1096.361616	25.24998124
ALSwD	A27	u	CV_rep	b	#	bu	204.543927	253.7689425	307.8315413	1009.232985	23.77949625
ALSwD	A27	u	CV_rep	b	#	bu	260.7935069	256.0325826	282.6672695	1115.399583	20.34829003
ALSwD	A27	u	CV_rep	b	#	bu	260.7935069	244.6837591	285.9699246	1247.666913	18.8172755
ALSwD	A27	u	CV_rep	b	#	bu	209.6575251	241.9382641	278.912648	1221.123078	22.29093199
ALSwD	A27	u	CV_rep	b	#	bu	143.1807489	259.1092751	314.1933041	1255.832764	27.52081897
ALSwD	A27	a	CV_rep	b	#	ba	273.2220251	240.3133405	962.527993	1205.379271	8.528821984
ALSwD	A27	a	CV_rep	b	#	ba	273.2220251	232.3955121	1125.28364	1870.14053	7.444715684
ALSwD	A27	a	CV_rep	b	#	ba	273.2220251	237.2220745	781.0782161	1388.440298	9.35924775
ALSwD	A27	a	CV_rep	b	#	ba	190.2491365	224.3873895	1042.465963	1470.542008	3.284274293
ALSwD	A27	a	CV_rep	b	#	ba	233.0551922	241.9334504	863.7674134	1428.416942	12.82486374
ALSwD	A27	a	CV_rep	b	#	ba	228.2989638	218.2003973	576.0495558	1783.211864	4.493496721
ALSwD	A27	a	CVC	d	l	dal	179.5678794	256.5392218	1021.049984	1814.32394	9.571450326
ALSwD	A27	i	CVm	j	m	jim	146.2195589	257.2846245	537.2698058	2222.084336	17.89205105
ALSwD	A27	a	CVC	b	k	bak	151.3500697	236.0488126	1352.983587	2291.009732	8.098326672
ALSwD	A27	i	CVm	s	m	sim	59.00087464	294.6986386	331.9201752	2038.072494	13.30454911
ALSwD	A27	a	CVC	jj	l	jjal	79.522918	338.6131615	522.5474917	884.8739946	10.19643158
ALSwD	A27	u	CVm	d	m	dum	110.305983	308.8550227	490.2571701	1555.887588	30.09478115
ALSwD	A27	a	CVC	g	k	gak	194.9594119	117.1679906	956.2891495	2008.894391	5.106284225
ALSwD	A27	i	CVm	b	m	bim	146.2195589	267.8537927	415.0227831	2111.625238	20.81189695
ALSwD	A27	a	CVC	s	t	sat	120.5670047	266.0475291	829.4465184	1103.555038	14.09085259
ALSwD	A27	a	CVC	p	l	pal	87.21868426	232.329062	1168.263813	1243.762944	4.230082224
ALSwD	A27	u	CVm	g	m	gum	107.7407276	251.80742	664.9934812	1948.532645	20.96566901
ALSwD	A27	a	CVC	ch	l	chal	142.4466981	302.4973805	932.4540804	2139.784081	19.71522105
ALSwD	A27	a	CVC	d	k	dak	185.8484264	246.0353537	796.0059971	1320.391616	7.336305097
ALSwD	A27	a	CVC	pp	l	ppal	160.2525353	294.3792188	600.3931662	1391.775277	11.60178679
ALSwD	A27	a	CVC	d	t	dat	136.8823739	213.4326675	1019.271205	1882.258925	1.052353874
ALSwD	A27	a	CVC	g	l	gal	160.2525353	269.7833648	468.3665341	1234.813566	17.50106979
ALSwD	A27	u	CVm	s	m	sum	110.173618	275.7845338	337.7338503	1275.514284	17.26886591
ALSwD	A27	a	CVC	dd	l	ddal	163.5911298	323.5111091	911.2549904	1285.953825	13.47130586
ALSwD	A27	u	CVm	j	m	jum	97.93210492	298.2837939	332.5193419	1635.049852	24.03036859
ALSwD	A27	a	CVC	s	l	sal	193.6384802	266.771593	943.2102252	1374.974645	10.41097846
ALSwD	A27	a	CVC	b	t	bat	175.8326429	271.1156978	682.8159418	1188.005886	14.82925437
ALSwD	A27	a	CVC	j	t	jat	253.7331809	248.2092203	970.3089471	2184.450982	7.809154382
ALSwD	A27	a	CVC	s	k	sak	165.8168595	239.2062264	659.2884393	1379.460337	2.728906757
ALSwD	A27	i	CVm	d	m	dim	83.46486215	289.0854145	427.8073047	1931.395967	22.50264011
ALSwD	A27	a	CVC	gg	l	ggal	96.8192401	306.2584394	781.7117295	1578.13973	9.14737491
ALSwD	A27	a	CVm	b	m	bam	174.7197781	187.8039668	1069.078877	1631.509616	1.947581045
ALSwD	A27	a	CVC	t	l	tal	176.9455078	283.7429893	731.4454029	1412.890239	12.69763031
ALSwD	A27	a	CVm	j	m	jam	115.7379422	290.3195522	671.4147765	1290.020856	16.85193021
ALSwD	A27	a	CVC	g	t	gat	162.478265	223.9551342	995.8883743	1387.392989	2.913915668
ALSwD	A27	u	CVm	b	m	bum	77.90053801	290.574573	676.7478673	1200.208632	19.53580622
ALSwD	A27	a	CVC	k	l	kal	89.02918629	302.8619811	510.6377273	1508.018734	17.61287578
ALSwD	A27	a	CVC	d	k	dak	222.5729657	227.0013756	1093.788973	1615.408487	4.10052847
ALSwD	A27	a	CVC	b	l	bal	145.7852926	257.2242359	987.1300494	1450.681081	11.27936118
ALSwD	A27	a	CVC	j	l	jal	195.8642098	240.6908511	760.5857131	1589.316979	5.054610825
ALSwD	A27	a	CVm	s	m	sam	152.4624815	252.5285261	1346.41314	1554.015358	12.44140367
ALSwD	A27	a	CVm	d	m	dam	189.1870209	197.8444131	966.093099	1608.922078	3.917928472
ALSwD	A27	a	CVC	ss	l	ssal	110.173618	304.2199226	886.3227479	1603.201448	7.642651556
ALSwD	A27	i	CVm	g	m	gim	156.9139408	242.7037991	398.8444229	2261.605615	15.18494713
ALSwoD	B1	i	CV_rep	b	#	bi	57.67388545	115.2519716	289.0873267	1948.212247	15.3993359
ALSwoD	B1	i	CV_rep	b	#	bi	103.8129938	110.7887964	350.7061898	1598.279707	14.89212521
ALSwoD	B1	i	CV_rep	b	#	bi	122.5570066	104.7928299	392.2610356	2065.427134	22.67865805
ALSwoD	B1	i	CV_rep	b	#	bi	82.18528676	101.749206	236.4091219	1845.255017	21.34809751
ALSwoD	B1	i	CV_rep	b	#	bi	106.6966881	102.9116744	265.4966517	1699.771137	22.97773013
ALSwoD	B1	i	CV_rep	b	#	bi	56.23203831	100.7762268	354.6822748	2209.669447	15.86102242
ALSwoD	B1	u	CV_rep	b	#	bu	100.9292995	111.4595679	573.493443	862.1668179	18.14362751
ALSwoD	B1	u	CV_rep	b	#	bu	113.9059238	108.773831	561.0059486	1640.546439	12.85774178
ALSwoD	B1	u	CV_rep	b	#	bu	118.2314652	104.6536989	391.6182164	1270.521058	11.20607343
ALSwoD	B1	u	CV_rep	b	#	bu	74.97605108	102.6550612	352.1571918	855.0580491	14.95614491
ALSwoD	B1	u	CV_rep	b	#	bu	79.30159249	104.4265195	379.8280688	764.0258132	19.66707586
ALSwoD	B1	u	CV_rep	b	#	bu	80.74343963	108.6681899	433.485451	888.9055593	16.6716017
ALSwoD	B1	a	CV_rep	b	#	ba	103.8129938	105.7678862	1188.471188	1744.281759	8.55743953
ALSwoD	B1	a	CV_rep	b	#	ba	106.6966881	105.9164438	599.95101	1292.14425	13.44124558
ALSwoD	B1	a	CV_rep	b	#	ba	113.9059238	105.7453536	562.4678163	1412.138285	9.527439658
ALSwoD	B1	a	CV_rep	b	#	ba	99.74765784	102.3884717	655.0713448	1173.467329	13.19052652
ALSwoD	B1	a	CV_rep	b	#	ba	115.3477709	106.0225676	581.6636019	1320.74166	10.78363674
ALSwoD	B1	a	CV_rep	b	#	ba	67.7668154	112.7319144	627.4703592	1306.418693	9.007055121
ALSwoD	B1	a	CVC	d	l	dal	48.59416009	116.5222399	905.7993987	1371.211867	9.566162995
ALSwoD	B1	i	CVm	j	m	jim	59.99279024	113.7361637	598.0749196	1889.914691	12.10095315
ALSwoD	B1	a	CVC	b	k	bak	79.19048312	105.0049563	895.7037506	1186.847698	10.10152321
ALSwoD	B1	i	CVm	s	m	sim	43.19480897	132.4245	441.1959571	1963.557416	7.957590042
ALSwoD	B1	a	CVC	jj	l	jjal	55.19336702	132.6363237	659.2232218	1487.221182	2.289814126
ALSwoD	B1	u	CVm	d	m	dum	52.79365541	129.6006916	419.2129863	947.3088941	9.454950652
ALSwoD	B1	a	CVC	g	k	gak	77.99062731	109.8447156	655.4830922	1301.352484	6.649080765
ALSwoD	B1	i	CVm	b	m	bim	61.19264604	118.9848568	415.2162211	2083.608296	10.81967156
ALSwoD	B1	a	CVC	s	t	sat	52.79365541	142.9125886	669.7141737	1453.009471	4.365761137
ALSwoD	B1	a	CVC	p	l	pal	48.66129488	139.8009157	691.2097009	1534.240227	4.063278502
ALSwoD	B1	u	CVm	g	m	gum	63.634001	122.156222	376.4197318	1333.468901	13.58932616
ALSwoD	B1	a	CVC	ch	l	chal	52.40447141	150.588496	686.4634224	1501.272602	9.802814424
ALSwoD	B1	a	CVC	d	k	dak	72.99194232	115.1544167	723.8970581	1277.130454	3.282332547
ALSwoD	B1	a	CVC	pp	l	ppal	74.86353059	128.2567415	733.4162503	1418.239673	5.144945613
ALSwoD	B1	a	CVC	d	t	dat	65.50558927	118.1952594	831.1093549	1290.440323	5.828679819
ALSwoD	B1	a	CVC	g	l	gal	51.46867728	111.0367705	628.9021138	1554.348046	6.003895525
ALSwoD	B1	u	CVm	s	m	sum	41.17494182	152.8426709	488.765073	1088.62554	9.303567727
ALSwoD	B1	a	CVC	dd	l	ddal	71.12035406	132.6544898	682.887802	1280.397971	7.310467971
ALSwoD	B1	u	CVm	j	m	jum	49.59708902	132.9058255	424.883415	938.9340993	13.57293345
ALSwoD	B1	a	CVC	b	t	bat	63.634001	112.2473886	600.3391579	1212.823842	7.476513067
ALSwoD	B1	a	CVC	j	t	jat	72.05614819	108.9089666	675.8062481	1409.387583	9.652173396
ALSwoD	B1	i	CVm	d	m	dim	64.56979513	113.8264563	352.5139468	2118.704895	14.28795011
ALSwoD	B1	a	CVC	gg	l	ggal	69.2487658	128.0979706	707.7808598	1139.11337	6.946302384
ALSwoD	B1	a	CVm	b	m	bam	87.02885431	109.5367152	723.4071769	1123.407484	6.925086524
ALSwoD	B1	a	CVm	j	m	jam	74.86353059	105.695381	703.0217103	1323.651914	7.371554953
ALSwoD	B1	a	CVC	g	t	gat	69.2487658	112.7765292	647.3403183	1335.615565	11.07006211
ALSwoD	B1	u	CVm	b	m	bum	69.2487658	116.2304203	461.0851869	901.6327975	20.58983971
ALSwoD	B1	a	CVC	k	l	kal	43.04653009	136.6891662	761.4703748	1601.334309	4.304317217
ALSwoD	B1	a	CVC	d	k	dak	76.73511885	111.7297697	618.2015924	1268.839191	7.429910466
ALSwoD	B1	a	CVC	b	l	bal	58.95503034	108.8131883	665.4849576	1396.736122	3.528754462
ALSwoD	B1	a	CVm	g	m	gam	58.01923621	108.2829665	648.5148135	1386.72685	3.036195524
ALSwoD	B1	a	CVC	j	l	jal	62.69820687	101.5648849	670.8869591	1499.727537	10.09071672
ALSwoD	B1	a	CVm	s	m	sam	56.14764794	117.4135171	753.6210171	1064.725145	5.890342804
ALSwoD	B1	a	CVm	d	m	dam	62.69820687	103.9561617	839.7132172	1329.118187	8.14716939
ALSwoD	B1	a	CVC	ss	l	ssal	74.86353059	125.4204544	631.7354464	1179.092039	1.991458909
ALSwoD	B1	i	CVm	g	m	gim	69.2487658	107.615727	425.5502906	2019.446136	10.74427561
ALSwoD	B2	i	CV_rep	b	#	bi	132.4592092	163.691972	336.970105	1960.126683	19.86566587
ALSwoD	B2	i	CV_rep	b	#	bi	175.7631815	152.8820531	357.987905	2209.137816	22.17115459
ALSwoD	B2	i	CV_rep	b	#	bi	160.4794266	145.3046032	294.2431378	1965.262476	19.47805076
ALSwoD	B2	i	CV_rep	b	#	bi	157.9321341	143.149696	325.2540573	1987.821131	19.58526619
ALSwoD	B2	i	CV_rep	b	#	bi	129.9119168	139.3316975	327.188209	1933.389397	16.0484173
ALSwoD	B2	i	CV_rep	b	#	bi	84.06065202	136.9862199	357.8049337	1973.189034	17.83504887
ALSwoD	B2	u	CV_rep	b	#	bu	227.3481224	146.4708872	478.4355606	922.347679	17.48754458
ALSwoD	B2	u	CV_rep	b	#	bu	209.5168971	138.1795436	316.8573838	903.7330842	16.26467453
ALSwoD	B2	u	CV_rep	b	#	bu	189.4567687	133.4437037	435.207444	913.7866191	19.47327888
ALSwoD	B2	u	CV_rep	b	#	bu	193.914575	126.226992	407.4062711	628.3250329	23.02274988
ALSwoD	B2	u	CV_rep	b	#	bu	155.4586166	122.757687	378.0597012	899.8018166	17.51465378
ALSwoD	B2	u	CV_rep	b	#	bu	104.7584486	112.1482439	447.9452263	894.8703795	10.59369557
ALSwoD	B2	a	CV_rep	b	#	ba	227.3481224	130.1628072	669.322964	1261.803895	16.64370186
ALSwoD	B2	a	CV_rep	b	#	ba	178.3122529	124.404975	660.8399922	1293.405656	16.93919713
ALSwoD	B2	a	CV_rep	b	#	ba	169.3966402	118.7501933	823.7869582	1259.048349	16.49175243
ALSwoD	B2	a	CV_rep	b	#	ba	156.0232213	116.706798	666.6362892	1236.505484	12.96865893
ALSwoD	B2	a	CV_rep	b	#	ba	151.565415	110.8352819	663.9898672	1222.963663	12.47288294
ALSwoD	B2	a	CV_rep	b	#	ba	100.3006422	104.6343119	645.1459307	1219.517268	13.31240776
ALSwoD	B2	a	CVC	d	l	dal	97.80941965	127.0683658	758.1944371	1090.886806	1.409940056
ALSwoD	B2	i	CVm	j	m	jim	78.82443177	134.2713477	438.9204463	1850.757616	20.6442759
ALSwoD	B2	a	CVC	b	k	bak	70.88939589	118.1708575	799.4385276	1122.615344	9.886157248
ALSwoD	B2	i	CVm	s	m	sim	60.12138639	157.6455675	365.6783046	1840.94137	14.44006999
ALSwoD	B2	a	CVC	jj	l	jjal	103.1934244	153.0410731	638.0199633	1470.241559	9.97858267
ALSwoD	B2	u	CVm	d	m	dum	69.09472764	144.0964333	373.9568834	1090.282541	9.825896793
ALSwoD	B2	a	CVC	g	k	gak	67.30005939	125.3032335	703.7216021	1335.203502	10.15203374
ALSwoD	B2	i	CVm	b	m	bim	88.8360784	133.6671773	436.5607921	1691.322086	18.8856923
ALSwoD	B2	a	CVC	s	t	sat	57.42938402	135.6688709	744.6303678	1284.636392	13.25333503
ALSwoD	B2	a	CVC	p	l	pal	50.25071101	152.6801605	577.3680601	1421.332129	13.33287605
ALSwoD	B2	u	CVm	g	m	gum	48.45604276	135.0622311	420.0132052	928.9747104	18.01338423
ALSwoD	B2	a	CVC	ch	l	chal	60.12138639	167.0568245	714.7634543	1316.32723	14.85633405
ALSwoD	B2	a	CVC	d	k	dak	49.35337689	125.5955181	771.5821281	1235.770419	2.962663799
ALSwoD	B2	a	CVC	pp	l	ppal	70.88939589	147.6055509	856.17741	1348.284346	10.83156109
ALSwoD	B2	a	CVC	d	t	dat	67.30005939	127.1232917	750.2359003	1178.164143	11.27040023
ALSwoD	B2	a	CVC	g	l	gal	61.91605464	117.2164896	662.7656772	1305.315449	9.223961597
ALSwoD	B2	u	CVm	s	m	sum	63.71072289	140.8711977	372.0862734	1126.13693	14.83930614
ALSwoD	B2	u	CVm	j	m	jum	83.45207365	134.4506491	426.9366787	1397.931369	12.99489126
ALSwoD	B2	a	CVC	s	l	sal	52.04537926	135.30968	703.9220105	1427.030188	14.78726706
ALSwoD	B2	a	CVC	b	t	bat	80.76007127	120.116365	743.426163	1228.796678	17.39656703
ALSwoD	B2	a	CVC	j	t	jat	57.42938402	115.967572	636.3281915	1194.474508	14.11261891
ALSwoD	B2	a	CVC	s	k	sak	52.04537926	126.2045253	686.7325298	1223.429203	9.284103117
ALSwoD	B2	i	CVm	d	m	dim	48.45604276	134.9863061	454.8520188	1892.152396	18.36221651
ALSwoD	B2	a	CVm	b	m	bam	64.60805702	114.2982667	677.7284907	1241.019476	6.980304947
ALSwoD	B2	a	CVC	t	l	tal	47.55870864	145.6448304	813.6642412	1223.453248	13.01889946
ALSwoD	B2	a	CVm	j	m	jam	59.22405227	120.1708144	782.8216248	1267.366716	6.577592251
ALSwoD	B2	a	CVC	g	t	gat	52.04537926	126.984455	774.0905228	1223.350303	4.85531547
ALSwoD	B2	u	CVm	b	m	bum	66.40272527	121.8419078	335.8269565	954.3805017	12.57547405
ALSwoD	B2	a	CVC	k	l	kal	40.38003564	141.4840838	663.7748216	1229.175456	4.402260048
ALSwoD	B2	a	CVC	d	k	dak	72.68406414	113.068997	736.1828726	1103.801991	6.441267363
ALSwoD	B2	a	CVC	b	l	bal	43.07203801	117.5643076	680.4737531	1210.538906	10.48363455
ALSwoD	B2	a	CVm	g	m	gam	76.27340064	115.3915999	760.5086001	1216.949319	12.99797422
ALSwoD	B2	a	CVC	j	l	jal	53.84004751	114.8118429	646.0700374	1230.931444	12.08417066
ALSwoD	B2	a	CVm	s	m	sam	43.96937214	130.6335717	682.9428662	1287.696546	8.260541525
ALSwoD	B2	a	CVm	d	m	dam	46.66137451	116.4127771	804.4714177	1275.240799	6.820619579
ALSwoD	B2	a	CVC	ss	l	ssal	62.81338877	152.0460445	585.2532364	1336.114832	13.16270748
ALSwoD	B2	i	CVm	g	m	gim	165.109479	127.920273	379.5454062	2105.344375	18.31067256
ALSwoD	B3	i	CV_rep	b	#	bi	61.7188584	168.4717311	516.9491918	1918.560503	6.226698107
ALSwoD	B3	i	CV_rep	b	#	bi	82.48448592	91.73209674	863.5466181	1860.753326	8.272991257
ALSwoD	B3	i	CV_rep	b	#	bi	86.30037997	172.9975372	527.6610538	1830.447998	7.656258792
ALSwoD	B3	i	CV_rep	b	#	bi	90.12193832	172.6893297	321.0423712	2068.215101	9.480236369
ALSwoD	B3	i	CV_rep	b	#	bi	73.31954304	145.3775447	379.8559292	1524.15789	5.872906842
ALSwoD	B3	u	CV_rep	b	#	bu	54.98965728	147.8090215	542.9212354	1688.395438	9.830586421
ALSwoD	B3	u	CV_rep	b	#	bu	73.31954304	159.5404453	657.7030962	1250.715568	10.07459109
ALSwoD	B3	u	CV_rep	b	#	bu	45.8247144	160.2167262	606.9466411	1995.470905	9.031371884
ALSwoD	B3	u	CV_rep	b	#	bu	45.8247144	158.0995597	688.5185709	1646.457886	9.588219542
ALSwoD	B3	u	CV_rep	b	#	bu	59.57212872	149.4602112	490.1013274	608.6895174	12.49659249
ALSwoD	B3	a	CV_rep	b	#	ba	97.75939072	135.4438737	642.0693682	904.2282359	11.90542544
ALSwoD	B3	a	CV_rep	b	#	ba	126.7817098	143.6450784	608.5165707	1282.755779	14.17887469
ALSwoD	B3	a	CV_rep	b	#	ba	183.2988576	144.5481971	585.7142293	1154.643341	6.569567825
ALSwoD	B3	a	CV_rep	b	#	ba	96.23190024	132.6129971	579.8847408	1044.466485	13.2324547
ALSwoD	B3	a	CV_rep	b	#	ba	93.17691928	132.6943079	670.4099614	945.5602925	9.509939359
ALSwoD	B3	a	CV_rep	b	#	ba	145.1115956	118.2797655	648.3843903	2030.71651	10.67164483
ALSwoD	B3	a	CVC	d	l	dal	95.89191537	133.8326339	581.9613061	1238.749115	13.84957788
ALSwoD	B3	i	CVm	j	m	jim	82.19065296	151.6187321	462.4026379	1877.358989	8.845693229
ALSwoD	B3	a	CVC	b	k	bak	135.6145774	143.1564282	669.05093	1178.380664	14.0641937
ALSwoD	B3	i	CVm	s	m	sim	61.64298972	162.6074534	473.4335127	2044.252884	14.8011109
ALSwoD	B3	a	CVC	jj	l	jjal	96.57401723	162.0321579	638.41611	1257.732402	16.7305681
ALSwoD	B3	u	CVm	d	m	dum	84.24541929	135.0202442	467.2240783	1034.672084	11.40308367
ALSwoD	B3	a	CVC	g	k	gak	90.40971826	142.3811139	703.4244292	1115.55518	11.7148688
ALSwoD	B3	i	CVm	b	m	bim	108.9026152	129.5737432	424.2502568	2118.005962	7.481950607
ALSwoD	B3	a	CVC	s	t	sat	90.40971826	143.9636973	687.1219083	992.384255	7.454043676
ALSwoD	B3	a	CVC	p	l	pal	90.40971826	153.2149893	665.2945967	1094.849782	11.57321448
ALSwoD	B3	u	CVm	g	m	gum	67.8072887	130.9534291	399.5021922	632.0444431	10.53581137
ALSwoD	B3	a	CVC	ch	l	chal	76.02635399	159.2608095	628.1488415	1202.519298	16.98525619
ALSwoD	B3	a	CVC	d	k	dak	67.8072887	146.4890419	666.5661911	1081.79636	12.61365249
ALSwoD	B3	a	CVC	pp	l	ppal	63.69775605	158.7798741	645.0725873	1118.974147	9.673064872
ALSwoD	B3	a	CVC	d	t	dat	84.24541929	151.3180234	695.1273593	1015.158357	7.226950361
ALSwoD	B3	a	CVC	g	l	gal	98.62878356	141.0919387	648.2764798	947.7228625	15.00886224
ALSwoD	B3	u	CVm	s	m	sum	59.5882234	154.2488809	645.8620674	993.9520102	7.59666906
ALSwoD	B3	a	CVC	dd	l	ddal	100.6835499	183.403744	586.5279479	1355.152371	17.95824718
ALSwoD	B3	u	CVm	j	m	jum	86.30018561	144.851563	607.3111159	1618.051545	11.51859268
ALSwoD	B3	a	CVC	s	l	sal	82.19065296	150.5468034	634.0450391	1178.109841	15.36133437
ALSwoD	B3	a	CVC	b	t	bat	94.51925091	148.8791975	706.2161581	1091.442259	12.64165831
ALSwoD	B3	a	CVC	j	t	jat	80.13588664	143.5389395	655.8218856	917.5205954	14.27172286
ALSwoD	B3	a	CVC	s	k	sak	69.86205502	143.8262478	651.591832	1065.491842	11.91745528
ALSwoD	B3	i	CVm	d	m	dim	108.9026152	146.8581912	439.4347188	1758.600395	8.540510229
ALSwoD	B3	a	CVC	gg	l	ggal	86.30018561	167.4895532	655.653152	946.3220174	18.83441011
ALSwoD	B3	a	CVm	b	m	bam	127.3955121	134.6899428	655.863683	1046.664068	7.363416566
ALSwoD	B3	a	CVC	t	l	tal	65.75252237	167.7901538	606.0036796	1167.236913	20.13222793
ALSwoD	B3	a	CVm	j	m	jam	119.1764468	143.5761789	684.1598109	1068.734723	12.90934062
ALSwoD	B3	a	CVC	g	t	gat	100.6835499	153.2358504	624.9118934	1021.837715	13.62459165
ALSwoD	B3	u	CVm	b	m	bum	127.3955121	147.2270275	426.6337659	834.2747355	5.231155506
ALSwoD	B3	a	CVC	k	l	kal	55.47869075	166.539496	720.3692512	1033.71535	14.7637792
ALSwoD	B3	a	CVC	d	k	dak	117.1216805	153.1324242	570.4860926	1067.0473	9.075561151
ALSwoD	B3	a	CVC	b	l	bal	110.9573815	140.0157373	679.387259	892.8125671	10.00277165
ALSwoD	B3	a	CVm	g	m	gam	129.4502784	133.5523388	645.5061867	969.8820974	14.05178279
ALSwoD	B3	a	CVC	j	l	jal	100.6835499	137.3509949	565.2350429	1361.749304	15.31250134
ALSwoD	B3	a	CVm	s	m	sam	82.19065296	147.2839916	759.9600601	1167.790606	6.571207473
ALSwoD	B3	a	CVm	d	m	dam	131.5050447	136.7729628	670.8976354	1206.618489	13.82336094
ALSwoD	B3	a	CVC	ss	l	ssal	76.02635399	159.2397244	631.6772519	1179.296027	15.23003091
ALSwoD	B3	i	CVm	g	m	gim	125.3407458	139.134427	338.8275895	2014.41982	8.933290925
ALSwoD	B4	i	CV_rep	b	#	bi	260.396658	143.4835674	458.8310242	2114.47324	18.76505455
ALSwoD	B4	i	CV_rep	b	#	bi	183.8127534	135.8212996	447.6078282	1736.143513	9.912138394
ALSwoD	B4	i	CV_rep	b	#	bi	99.06170506	131.9138307	324.9921817	1500.156536	13.8794166
ALSwoD	B4	i	CV_rep	b	#	bi	148.6812311	132.6187521	336.6720279	1956.686154	13.76608588
ALSwoD	B4	i	CV_rep	b	#	bi	107.5566353	131.753529	276.126104	1762.146129	12.18003663
ALSwoD	B4	i	CV_rep	b	#	bi	82.24919168	117.2171867	385.8838443	2011.379358	13.91866768
ALSwoD	B4	u	CV_rep	b	#	bu	192.9692574	145.7184964	426.4881997	928.1380894	14.93002987
ALSwoD	B4	u	CV_rep	b	#	bu	215.1132705	138.0118084	369.9465398	921.517106	14.09447621
ALSwoD	B4	u	CV_rep	b	#	bu	101.2297744	127.3484975	546.4341282	1021.227233	5.867443829
ALSwoD	B4	u	CV_rep	b	#	bu	126.537218	136.8756962	472.6295265	886.3470698	10.06679892
ALSwoD	B4	u	CV_rep	b	#	bu	110.7200657	133.5465166	434.184283	1030.254092	10.38387852
ALSwoD	B4	u	CV_rep	b	#	bu	60.10517854	133.6032545	558.1157075	2029.572909	9.505999866
ALSwoD	B4	a	CV_rep	b	#	ba	164.4983834	135.779327	758.2185847	1182.538082	5.402205025
ALSwoD	B4	a	CV_rep	b	#	ba	131.776673	134.119224	755.5183472	1300.862432	11.46386022
ALSwoD	B4	a	CV_rep	b	#	ba	155.008092	129.8643246	644.1269209	1217.0155	10.33077299
ALSwoD	B4	a	CV_rep	b	#	ba	129.7006484	133.640544	575.3726288	1138.295496	18.18108149
ALSwoD	B4	a	CV_rep	b	#	ba	104.3932048	128.1923742	680.4300645	1280.383076	9.076983295
ALSwoD	B4	a	CV_rep	b	#	ba	66.43203943	119.6238797	434.3469777	951.2021937	7.052507844
ALSwoD	B4	a	CVC	d	l	dal	64.56345043	143.4128559	700.7432371	1367.162138	7.461640789
ALSwoD	B4	i	CVm	j	m	jim	76.30225959	143.5811617	444.4495553	2057.67758	18.82267464
ALSwoD	B4	a	CVC	b	k	bak	107.3262553	126.0379333	876.5066679	1129.321419	5.779244233
ALSwoD	B4	i	CVm	s	m	sim	51.98615489	167.8482082	387.9656448	1894.825344	15.88005733
ALSwoD	B4	a	CVC	jj	l	jjal	47.79372304	177.6038959	566.0061835	1173.218129	9.26616452
ALSwoD	B4	u	CVm	d	m	dum	63.72496406	148.4872581	341.2373733	1534.919319	11.9679112
ALSwoD	B4	a	CVC	g	k	gak	69.59436864	134.2394746	751.078466	1416.851528	7.587190593
ALSwoD	B4	i	CVm	b	m	bim	76.30225959	143.3477818	439.5616061	2139.150282	13.00361818
ALSwoD	B4	a	CVC	s	t	sat	60.37101858	166.102183	807.793861	1609.228524	12.4016059
ALSwoD	B4	a	CVC	p	l	pal	40.24734572	175.5151446	616.7819157	1186.914914	8.632750983
ALSwoD	B4	u	CVm	g	m	gum	51.98615489	147.1938868	418.943887	1079.776489	14.80772605
ALSwoD	B4	a	CVC	ch	l	chal	57.0170731	174.9597368	651.5879573	1383.530737	15.61830816
ALSwoD	B4	a	CVC	d	k	dak	93.07198698	139.0677391	769.7162968	1285.135099	10.26381388
ALSwoD	B4	a	CVC	pp	l	ppal	74.62528686	181.9726267	744.0826832	1272.472242	8.180297713
ALSwoD	B4	a	CVC	d	t	dat	81.33317781	146.9549429	816.8672882	1598.231827	5.723588478
ALSwoD	B4	a	CVC	g	l	gal	57.0170731	129.9366065	771.2850466	1700.59773	7.972077544
ALSwoD	B4	u	CVm	s	m	sum	61.20950495	174.5675793	381.6679595	845.0131608	17.01257781
ALSwoD	B4	a	CVC	dd	l	ddal	77.14074596	174.3860831	711.5917277	1293.023419	13.32157177
ALSwoD	B4	u	CVm	j	m	jum	77.97923233	152.786461	587.2624622	1112.425505	15.41248094
ALSwoD	B4	a	CVC	s	l	sal	42.76280483	170.7544625	643.185842	1368.363839	13.52748622
ALSwoD	B4	a	CVC	b	t	bat	97.26441882	128.3819677	734.6584953	1485.452029	3.699516189
ALSwoD	B4	a	CVC	j	t	jat	96.42593245	133.0706111	761.2058591	1471.787906	2.055401763
ALSwoD	B4	a	CVC	s	k	sak	68.75588227	151.2515305	628.1380446	1495.937939	1.024766653
ALSwoD	B4	i	CVm	d	m	dim	82.17166418	154.688787	347.7923713	2155.107079	11.68393853
ALSwoD	B4	a	CVC	gg	l	ggal	67.07890953	182.3456482	737.6011733	1324.458052	17.56471232
ALSwoD	B4	a	CVm	b	m	bam	116.5496053	132.6861189	735.2601071	1137.251906	2.807102245
ALSwoD	B4	a	CVC	t	l	tal	64.56345043	172.8550382	661.1083606	1302.449263	12.62148714
ALSwoD	B4	a	CVm	j	m	jam	75.46377322	138.7762473	773.87837	1323.566127	13.07747427
ALSwoD	B4	a	CVC	g	t	gat	82.17166418	132.6550248	820.8263647	1619.46246	4.576470731
ALSwoD	B4	u	CVm	b	m	bum	62.88647769	158.8725276	669.8136797	1434.155432	15.80892965
ALSwoD	B4	a	CVC	k	l	kal	36.05491387	172.372945	666.6302178	1180.113088	10.07063948
ALSwoD	B4	a	CVC	d	k	dak	92.23350061	137.0793422	682.7002282	1336.501531	5.559720074
ALSwoD	B4	a	CVC	b	l	bal	47.79372304	126.4931155	835.6899654	1265.952266	6.669713966
ALSwoD	B4	a	CVm	g	m	gam	56.17858673	129.7554385	776.6741108	1214.946326	3.241313918
ALSwoD	B4	a	CVC	j	l	jal	56.17858673	128.2948416	670.7361702	1134.031385	3.873645021
ALSwoD	B4	a	CVm	s	m	sam	54.501614	161.1693866	638.7161114	1306.6898	10.53381783
ALSwoD	B4	a	CVm	d	m	dam	63.72496406	137.7975863	779.8087404	1381.832023	6.728151781
ALSwoD	B4	a	CVC	ss	l	ssal	87.20258239	180.4050583	677.0483318	1299.67006	15.18410145
ALSwoD	B4	i	CVm	g	m	gim	69.59436864	144.6357193	449.136984	1981.309556	13.93660177
ALSwoD	B5	i	CV_rep	b	#	bi	158.1556621	112.5406607	355.5989077	2105.941731	14.63572561
ALSwoD	B5	i	CV_rep	b	#	bi	145.9898419	107.7928705	257.167604	1944.47851	17.06332623
ALSwoD	B5	i	CV_rep	b	#	bi	67.78099804	101.1390108	310.5479639	2014.915215	11.03394763
ALSwoD	B5	i	CV_rep	b	#	bi	107.7544071	111.3686933	374.5458495	2076.320348	17.16654192
ALSwoD	B5	i	CV_rep	b	#	bi	142.5138933	107.4128215	411.4276356	2274.420716	11.36530243
ALSwoD	B5	i	CV_rep	b	#	bi	123.3961759	102.8471022	259.2850621	2338.362979	14.95623645
ALSwoD	B5	u	CV_rep	b	#	bu	213.77084	103.335166	368.8969726	1431.717948	19.69282352
ALSwoD	B5	u	CV_rep	b	#	bu	113.2233985	105.7492761	357.665085	1106.371904	15.66916507
ALSwoD	B5	u	CV_rep	b	#	bu	119.9202273	101.5075593	515.7602699	1849.098164	14.35353306
ALSwoD	B5	u	CV_rep	b	#	bu	144.2518676	126.5746102	198.4490547	972.8035679	15.52132197
ALSwoD	B5	u	CV_rep	b	#	bu	145.9898419	102.4298241	303.3749429	1117.865778	19.95770743
ALSwoD	B5	u	CV_rep	b	#	bu	99.06453559	93.14543454	365.5620673	1790.98428	15.73386256
ALSwoD	B5	a	CV_rep	b	#	ba	224.1986858	93.51084318	700.3230308	1145.275792	11.59985334
ALSwoD	B5	a	CV_rep	b	#	ba	220.7227372	92.26494861	642.4360744	1122.975553	12.1439909
ALSwoD	B5	a	CV_rep	b	#	ba	198.1290712	89.46324141	563.776498	1188.541571	1.913766188
ALSwoD	B5	a	CV_rep	b	#	ba	182.4873024	104.8749375	589.0007567	893.0504514	9.831448412
ALSwoD	B5	a	CV_rep	b	#	ba	173.7974309	94.78125052	520.4063569	1241.856874	12.45039844
ALSwoD	B5	a	CV_rep	b	#	ba	147.7278162	87.44441464	596.9392804	1027.405079	7.849903835
ALSwoD	B5	a	CVC	d	l	dal	76.47086958	95.20944195	785.3302092	1501.519976	9.782480358
ALSwoD	B5	i	CVm	j	m	jim	88.63668974	98.39518542	309.1863936	2101.901625	10.09439327
ALSwoD	B5	a	CVC	b	k	bak	86.89871543	87.99459674	599.9375383	929.3265623	8.813575169
ALSwoD	B5	i	CVm	s	m	sim	48.66328064	112.9665423	334.7591041	1950.887557	1.700806733
ALSwoD	B5	u	CVm	d	m	dum	64.30504942	102.5799191	383.2954888	836.1821641	7.700559688
ALSwoD	B5	a	CVC	g	k	gak	93.85061267	90.15867785	404.6178808	1188.922188	7.761715658
ALSwoD	B5	i	CVm	b	m	bim	71.25694665	100.8530715	242.9009978	2006.808028	13.42518864
ALSwoD	B5	a	CVC	s	t	sat	79.9468182	96.83641736	652.120341	1354.300367	5.44189602
ALSwoD	B5	a	CVC	p	l	pal	45.18733202	106.0077116	610.4448277	1156.64254	4.746200899
ALSwoD	B5	u	CVm	g	m	gum	55.61517788	107.463706	470.9256979	1978.241023	12.89114301
ALSwoD	B5	a	CVC	d	k	dak	92.11263836	88.48080388	631.5781314	1191.258509	12.55224833
ALSwoD	B5	a	CVC	d	t	dat	79.9468182	85.48573091	500.4201009	723.8732226	11.92624568
ALSwoD	B5	a	CVC	g	l	gal	85.16074112	85.80486192	705.2774942	1082.802829	8.61468989
ALSwoD	B5	u	CVm	s	m	sum	45.18733202	109.8031835	351.3743012	1139.584672	6.204012396
ALSwoD	B5	a	CVC	dd	l	ddal	107.7544071	99.31432183	667.1974671	1270.706305	6.012389579
ALSwoD	B5	u	CVm	j	m	jum	69.51897235	97.75050053	433.7269006	1470.959349	14.03302256
ALSwoD	B5	a	CVC	s	l	sal	76.47086958	93.22714288	640.408789	1094.112904	8.400995728
ALSwoD	B5	a	CVC	b	t	bat	93.85061267	85.4320903	590.2947929	1043.40261	13.60598446
ALSwoD	B5	a	CVC	j	t	jat	99.06453559	85.32989801	723.5978319	1773.607269	6.427295149
ALSwoD	B5	a	CVC	s	k	sak	83.42276681	96.51378404	672.2478868	1249.182062	12.38534393
ALSwoD	B5	i	CVm	d	m	dim	78.20884389	96.96483358	342.3463644	2099.324755	15.2802445
ALSwoD	B5	a	CVC	gg	l	ggal	76.47086958	102.6310392	594.7801454	1081.66488	8.592303425
ALSwoD	B5	a	CVm	b	m	bam	88.63668974	81.7244928	946.4940098	983.9140886	11.58431057
ALSwoD	B5	a	CVC	t	l	tal	76.47086958	90.52541807	533.5548077	1441.075116	1.993591124
ALSwoD	B5	a	CVm	j	m	jam	99.06453559	83.39184867	918.3163564	1528.232588	4.903109229
ALSwoD	B5	a	CVC	g	t	gat	107.7544071	86.46217454	729.6360617	1034.061923	6.311535228
ALSwoD	B5	u	CVm	b	m	bum	50.40125495	98.54965007	274.9320112	1054.46061	10.78893325
ALSwoD	B5	a	CVC	k	l	kal	45.18733202	102.3726775	601.6933728	1065.879551	0.207942564
ALSwoD	B5	a	CVC	d	k	dak	100.8025099	88.74420809	631.8118386	1310.101135	15.18884913
ALSwoD	B5	a	CVC	b	l	bal	74.73289527	84.87531864	582.2002636	1128.734377	9.150346355
ALSwoD	B5	a	CVm	g	m	gam	97.32656128	89.17789816	655.8761965	1206.188899	7.985826231
ALSwoD	B5	a	CVC	j	l	jal	78.20884389	84.15554242	596.1743113	999.8928606	10.3738927
ALSwoD	B5	a	CVm	s	m	sam	90.37466405	90.10914177	722.8051124	1118.461061	5.673314364
ALSwoD	B5	a	CVm	d	m	dam	88.63668974	83.92951064	548.686583	1049.841524	7.525040326
ALSwoD	B5	a	CVC	ss	l	ssal	109.4923814	105.654405	618.153622	1245.514749	2.777699151
ALSwoD	B5	i	CVm	g	m	gim	85.16074112	96.3001279	290.9260579	2310.975946	13.46816745
ALSwoD	B6	i	CV_rep	b	#	bi	171.1279103	204.2131697	306.1762605	2166.308443	25.13646135
ALSwoD	B6	i	CV_rep	b	#	bi	209.4065218	186.1354738	300.0596836	1919.868869	18.95965128
ALSwoD	B6	i	CV_rep	b	#	bi	155.3661291	174.0204131	372.3324866	2045.361802	16.96133094
ALSwoD	B6	i	CV_rep	b	#	bi	146.3593969	176.4025441	373.1424146	2182.15584	19.1178628
ALSwoD	B6	i	CV_rep	b	#	bi	117.0875175	165.3390255	365.5790277	2227.812188	18.78993872
ALSwoD	B6	i	CV_rep	b	#	bi	87.81563816	145.4339296	343.2070129	2073.801313	13.01512543
ALSwoD	B6	u	CV_rep	b	#	bu	144.3186759	187.8022409	137.3296187	787.5177868	22.4224987
ALSwoD	B6	u	CV_rep	b	#	bu	99.07405331	170.9459182	341.6463914	637.057762	24.61328587
ALSwoD	B6	u	CV_rep	b	#	bu	76.61286527	161.5731974	464.1766041	2488.274177	12.62629756
ALSwoD	B6	u	CV_rep	b	#	bu	81.5817336	161.4013702	327.5414974	655.6691468	5.530693224
ALSwoD	B6	a	CV_rep	b	#	ba	100.1587905	186.3447479	720.6645873	1130.15494	12.44666353
ALSwoD	B6	a	CV_rep	b	#	ba	92.33388501	172.5503062	670.5975184	1227.489887	8.247362144
ALSwoD	B6	a	CV_rep	b	#	ba	93.89886611	156.1713645	710.8087304	1059.961554	11.93884098
ALSwoD	B6	a	CV_rep	b	#	ba	78.24905509	147.1498714	684.8395333	1040.479473	9.219695261
ALSwoD	B6	a	CV_rep	b	#	ba	53.20935746	259.8193652	507.5838576	1127.130673	0.836832474
ALSwoD	B6	a	CVC	d	l	dal	65.548246	173.6962074	697.7695369	1337.186206	4.775052624
ALSwoD	B6	a	CVC	d	l	dal	56.18421086	159.6968788	574.0745004	1346.470286	7.788372919
ALSwoD	B6	i	CVm	j	m	jim	59.30555591	173.2335846	369.2568488	1792.419637	16.91639795
ALSwoD	B6	a	CVC	b	k	bak	98.322369	172.6826391	561.7803028	1131.067093	7.999973361
ALSwoD	B6	i	CVm	s	m	sim	68.66959105	210.2652211	368.9835372	1970.472577	19.34439312
ALSwoD	B6	a	CVC	jj	l	jjal	79.59429872	185.235505	686.2922066	1410.708532	14.2739182
ALSwoD	B6	u	CVm	d	m	dum	98.322369	178.629107	391.4043977	818.5278731	19.69970975
ALSwoD	B6	a	CVC	g	k	gak	82.71564376	78.95857658	618.1548124	1380.016521	11.7336938
ALSwoD	B6	i	CVm	b	m	bim	113.9290942	169.688936	399.1852506	1863.593603	21.9655269
ALSwoD	B6	a	CVC	s	t	sat	79.59429872	170.380765	664.5796304	1467.879316	14.44738503
ALSwoD	B6	a	CVC	p	l	pal	62.42690095	191.9125681	713.8976054	1319.79439	9.255020208
ALSwoD	B6	u	CVm	g	m	gum	76.47295367	170.8964431	405.2368466	2151.932552	20.73052702
ALSwoD	B6	a	CVC	ch	l	chal	87.39766134	178.0339267	595.2109741	1362.644734	6.146309521
ALSwoD	B6	a	CVC	d	k	dak	112.3684217	167.2587573	644.0955262	1131.672286	13.08586595
ALSwoD	B6	a	CVC	pp	l	ppal	71.7909361	193.2406593	682.3764951	1232.208922	13.67266419
ALSwoD	B6	a	CVC	d	t	dat	88.95833386	171.868822	719.7798644	1363.926637	10.28790212
ALSwoD	B6	a	CVC	g	l	gal	62.42690095	151.8906072	839.9262447	1494.151793	2.432962154
ALSwoD	B6	u	CVm	s	m	sum	74.91228114	192.1411988	434.1715804	966.054216	13.73592058
ALSwoD	B6	a	CVC	dd	l	ddal	88.95833386	202.6772883	662.2364942	1554.243639	12.1215745
ALSwoD	B6	u	CVm	j	m	jum	74.61139159	183.7499835	457.2534434	574.3078333	16.90938991
ALSwoD	B6	a	CVC	s	l	sal	54.62353833	185.5174125	603.5923143	1319.812188	10.10098492
ALSwoD	B6	a	CVC	b	t	bat	68.66959105	165.8281772	692.1142439	1372.292096	9.213953954
ALSwoD	B6	a	CVC	j	t	jat	82.71564376	187.372744	702.1154215	1308.077344	8.793188863
ALSwoD	B6	a	CVC	s	k	sak	82.71564376	172.2885326	436.6831023	1234.739601	8.182441245
ALSwoD	B6	i	CVm	d	m	dim	129.5358195	183.3170068	394.7313632	2009.60263	12.98051195
ALSwoD	B6	a	CVC	gg	l	ggal	87.39766134	199.9625506	670.8025307	1369.023703	15.15150336
ALSwoD	B6	a	CVm	b	m	bam	98.322369	83.09363404	668.4420787	1223.638993	8.434960647
ALSwoD	B6	a	CVC	t	l	tal	71.7909361	232.1788733	630.5501089	1155.825562	9.080971705
ALSwoD	B6	a	CVm	j	m	jam	48.38084824	178.9430291	427.8219353	1217.705941	7.992926612
ALSwoD	B6	a	CVC	g	t	gat	70.23026357	195.7354429	636.352427	1352.416558	13.21637699
ALSwoD	B6	u	CVm	b	m	bum	79.59429872	168.0134426	332.619853	732.3025916	16.26811361
ALSwoD	B6	a	CVC	k	l	kal	57.74488338	191.8868265	647.967084	1315.452718	6.404360463
ALSwoD	B6	a	CVC	d	k	dak	89.91722728	130.113492	715.8543132	1205.44313	8.133441439
ALSwoD	B6	a	CVC	b	l	bal	45.25950319	168.3344318	561.3599796	1157.919304	4.488512118
ALSwoD	B6	a	CVm	g	m	gam	48.38084824	174.5266885	423.4659165	1164.211393	8.150142719
ALSwoD	B6	a	CVC	j	l	jal	51.50219329	150.9897007	639.7026892	1367.567803	3.848666194
ALSwoD	B6	a	CVm	s	m	sam	48.38084824	167.2649938	459.1591525	1204.288447	11.10230071
ALSwoD	B6	a	CVm	d	m	dam	65.548246	156.7232799	768.9782344	1195.91662	14.8452632
ALSwoD	B6	a	CVC	ss	l	ssal	42.13815814	198.2898369	740.1663308	1289.001357	8.911411235
ALSwoD	B6	i	CVm	g	m	gim	76.47295367	160.599246	356.4307792	2022.115408	13.82629219
ALSwoD	B7	i	CV_rep	b	#	bi	244.9249887	153.0429138	378.8412251	2141.755555	20.92801728
ALSwoD	B7	i	CV_rep	b	#	bi	236.0186255	148.630842	309.117654	1952.993107	22.89338164
ALSwoD	B7	i	CV_rep	b	#	bi	220.4324899	161.9547698	360.2309336	1950.098003	20.30068525
ALSwoD	B7	i	CV_rep	b	#	bi	198.1665818	136.8360008	334.8382396	2023.217647	19.21088224
ALSwoD	B7	i	CV_rep	b	#	bi	95.74340468	119.9685222	325.092418	1974.946342	10.44701416
ALSwoD	B7	u	CV_rep	b	#	bu	224.8856715	152.7433972	454.107903	714.8324672	27.94639178
ALSwoD	B7	u	CV_rep	b	#	bu	223.5028523	147.7559044	391.7416209	1068.455438	23.26621856
ALSwoD	B7	u	CV_rep	b	#	bu	158.0879473	144.888795	406.6175983	891.6562135	21.9725355
ALSwoD	B7	u	CV_rep	b	#	bu	149.181584	131.6292084	371.8997852	745.6985161	22.7790578
ALSwoD	B7	u	CV_rep	b	#	bu	135.8220392	131.661432	599.441972	855.83217	20.43303708
ALSwoD	B7	u	CV_rep	b	#	bu	75.70408742	118.885666	460.085212	864.3983971	16.79463412
ALSwoD	B7	a	CV_rep	b	#	ba	215.9793082	137.4153197	753.7177398	1083.080515	20.37485188
ALSwoD	B7	a	CV_rep	b	#	ba	202.6197634	133.6820418	704.1127843	966.7263486	18.32936917
ALSwoD	B7	a	CV_rep	b	#	ba	138.04863	170.2343904	688.6365624	1085.787384	10.53896365
ALSwoD	B7	a	CV_rep	b	#	ba	195.939991	116.7337225	767.5155835	1228.447721	11.42197764
ALSwoD	B7	a	CV_rep	b	#	ba	233.7920347	112.7406854	666.3248062	1306.473321	-200
ALSwoD	B7	a	CV_rep	b	#	ba	95.74340468	111.888803	631.9164516	1317.334115	-200
ALSwoD	B7	a	CVC	d	l	dal	44.48188606	146.0945538	674.6642081	1472.672128	8.886339513
ALSwoD	B7	i	CVm	j	m	jim	37.24064879	164.3581094	346.5525608	1296.163775	13.79598743
ALSwoD	B7	a	CVC	b	k	bak	49.65419839	129.1993934	817.5034692	1593.721935	5.967960712
ALSwoD	B7	i	CVm	s	m	sim	44.48188606	198.2375778	329.2165163	1462.333066	10.23961549
ALSwoD	B7	a	CVC	jj	l	jjal	45.51634852	170.3054447	701.0041295	1726.389798	11.93472565
ALSwoD	B7	u	CVm	d	m	dum	55.86097319	135.3111232	756.8602871	1400.812496	12.56641312
ALSwoD	B7	a	CVC	g	k	gak	45.51634852	123.2035838	763.4759346	1405.159903	4.274709472
ALSwoD	B7	i	CVm	b	m	bim	39.30957372	145.9194018	425.8881122	2040.368792	10.24290119
ALSwoD	B7	a	CVC	s	t	sat	51.72312332	182.0678307	705.6856042	1351.75501	8.44942654
ALSwoD	B7	a	CVC	p	l	pal	27.93048659	212.091556	623.5041967	1619.447245	4.478723325
ALSwoD	B7	u	CVm	g	m	gum	33.10279893	154.8511371	487.5109183	1266.536831	9.597233054
ALSwoD	B7	a	CVC	ch	l	chal	28.96494906	207.2552385	635.2987397	1606.482218	0.110044957
ALSwoD	B7	a	CVC	pp	l	ppal	48.61973592	188.0379336	749.828417	1590.383696	2.139578909
ALSwoD	B7	a	CVC	d	t	dat	38.27511126	151.7173656	619.373367	1530.218878	8.54650574
ALSwoD	B7	a	CVC	g	l	gal	42.41296112	125.462959	632.3200614	1138.112461	4.902168281
ALSwoD	B7	u	CVm	s	m	sum	34.13726139	185.1110049	409.6656405	1192.228385	9.547137558
ALSwoD	B7	a	CVC	dd	l	ddal	57.92989812	177.6986906	767.6238392	1437.541137	10.12125936
ALSwoD	B7	u	CVm	j	m	jum	39.30957372	141.1996016	642.3430089	1290.972265	7.771362951
ALSwoD	B7	a	CVC	s	l	sal	31.03387399	153.2343912	573.5388041	1517.274149	4.478214577
ALSwoD	B7	a	CVC	j	t	jat	41.37849866	140.2220898	731.595972	1331.203897	3.231706657
ALSwoD	B7	i	CVm	d	m	dim	47.58527346	146.3065178	516.0876351	1559.660815	15.34218125
ALSwoD	B7	a	CVC	gg	l	ggal	48.61973592	172.7084907	757.7900807	1447.331616	12.83847499
ALSwoD	B7	a	CVm	b	m	bam	38.27511126	129.4333188	820.8212314	1299.487081	3.341715978
ALSwoD	B7	a	CVC	t	l	tal	32.06833646	209.1957375	603.339264	1470.89583	3.017348875
ALSwoD	B7	a	CVm	j	m	jam	43.44742359	125.8409096	804.8233232	1553.915384	0.302442798
ALSwoD	B7	a	CVC	g	t	gat	43.44742359	135.4087246	661.0401679	1361.22881	2.0453875
ALSwoD	B7	u	CVm	b	m	bum	46.55081099	141.3845536	416.3883259	956.7547827	13.08469263
ALSwoD	B7	a	CVC	k	l	kal	25.86156166	199.5439449	546.6881435	1543.412247	3.876595926
ALSwoD	B7	a	CVC	b	l	bal	45.51634852	129.2861734	677.8726749	1537.373164	9.361617546
ALSwoD	B7	a	CVm	g	m	gam	34.13726139	135.5160619	729.371979	1333.212528	1.197462891
ALSwoD	B7	a	CVC	j	l	jal	41.37849866	131.0143059	771.6897067	1374.985927	3.619823264
ALSwoD	B7	a	CVm	s	m	sam	25.86156166	184.5639502	614.2039105	1381.976039	-0.587466077
ALSwoD	B7	a	CVm	d	m	dam	38.27511126	128.5650555	794.9747761	1536.652451	4.029421811
ALSwoD	B7	a	CVC	ss	l	ssal	58.96436059	182.4641536	858.4467016	1316.716809	6.123368045
ALSwoD	B7	i	CVm	g	m	gim	36.20618633	137.5471472	435.2178561	1235.719766	4.997523382
ALSwoD	B8	i	CV_rep	b	#	bi	171.8103411	183.8768034	537.2028802	2190.614337	13.35346684
ALSwoD	B8	i	CV_rep	b	#	bi	204.02478	90.06279358	433.7794394	1505.06323	8.387807403
ALSwoD	B8	i	CV_rep	b	#	bi	206.7093166	173.301611	501.9363525	1896.506972	12.82960911
ALSwoD	B8	i	CV_rep	b	#	bi	246.9773653	166.5476778	362.7475196	2029.742144	14.0527644
ALSwoD	B8	i	CV_rep	b	#	bi	241.6082921	83.93429937	345.2397481	1721.414782	10.39791172
ALSwoD	B8	i	CV_rep	b	#	bi	99.32785342	154.9994995	423.4656348	1695.350573	10.09744078
ALSwoD	B8	u	CV_rep	b	#	bu	171.8103411	178.2146503	339.1321517	748.4679709	20.73816053
ALSwoD	B8	u	CV_rep	b	#	bu	161.0721947	170.6129112	566.7108247	2460.892098	19.57261495
ALSwoD	B8	u	CV_rep	b	#	bu	169.1258045	80.65494638	550.5829312	2396.404293	10.66168283
ALSwoD	B8	u	CV_rep	b	#	bu	150.3340484	159.2324624	443.8764766	947.2655215	13.61700807
ALSwoD	B8	a	CV_rep	b	#	ba	273.8227311	163.617777	710.9304924	1057.312811	9.162417372
ALSwoD	B8	a	CV_rep	b	#	ba	201.3402434	160.4128809	701.7203418	1108.249405	8.80451344
ALSwoD	B8	a	CV_rep	b	#	ba	204.02478	151.9322835	620.6481736	901.2273663	8.669633229
ALSwoD	B8	a	CV_rep	b	#	ba	198.6557068	159.455641	667.3724743	1078.358163	12.8268591
ALSwoD	B8	a	CV_rep	b	#	ba	163.7567313	50.43392306	556.7746745	924.4747206	12.49510856
ALSwoD	B8	a	CVC	d	l	dal	68.01114858	159.3857778	705.9971055	975.6505775	11.14945569
ALSwoD	B8	i	CVm	j	m	jim	42.8563402	164.3183121	478.0887823	1831.757861	10.19874811
ALSwoD	B8	a	CVC	b	k	bak	55.89957418	159.7136959	708.8753978	1105.038331	13.0308081
ALSwoD	B8	i	CVm	s	m	sim	41.92468063	194.6254839	489.5768283	1756.334056	10.95726858
ALSwoD	B8	a	CVC	jj	l	jjal	79.19106342	179.151153	683.7291195	1286.019518	9.346415309
ALSwoD	B8	u	CVm	d	m	dum	60.55787203	157.7903723	555.8582738	1696.920305	8.177483979
ALSwoD	B8	a	CVC	g	k	gak	50.30961676	157.3502873	685.4790051	1097.802251	7.861514481
ALSwoD	B8	i	CVm	b	m	bim	80.12272299	163.3040753	842.9487241	2263.269862	8.514425125
ALSwoD	B8	a	CVC	s	t	sat	27.01812752	186.7982648	729.222029	1204.668197	4.674661481
ALSwoD	B8	a	CVC	p	l	pal	68.94280815	196.5219646	618.869022	874.0680906	20.03366434
ALSwoD	B8	u	CVm	g	m	gum	56.83123375	163.3314105	468.1788657	976.7242415	13.36134904
ALSwoD	B8	a	CVC	ch	l	chal	47.51463805	196.1202535	675.8053539	1252.915602	14.4469644
ALSwoD	B8	a	CVC	d	k	dak	49.37795719	156.2202444	694.1998412	1043.887783	9.642092012
ALSwoD	B8	a	CVC	pp	l	ppal	69.87446772	181.403231	752.9271749	1171.260897	16.27583423
ALSwoD	B8	a	CVC	d	t	dat	54.03625504	78.01640639	434.6632271	1012.352158	1.548727517
ALSwoD	B8	a	CVC	g	l	gal	54.96791461	78.60013084	691.5758903	1094.709697	7.227051836
ALSwoD	B8	u	CVm	s	m	sum	79.19106342	175.9016114	506.8113482	900.6201908	8.863425554
ALSwoD	B8	a	CVC	dd	l	ddal	111.7991484	183.6671321	684.8695236	1431.540594	16.23449466
ALSwoD	B8	u	CVm	j	m	jum	66.14782944	168.0817619	589.6129667	924.6344488	8.626402666
ALSwoD	B8	a	CVC	s	l	sal	59.62621246	181.4202461	672.3409919	1217.807882	11.41637973
ALSwoD	B8	a	CVC	b	t	bat	78.25940385	158.2247532	740.5264246	1215.728101	8.797705995
ALSwoD	B8	a	CVC	j	t	jat	79.19106342	162.4324065	691.5445779	1082.424663	13.73610952
ALSwoD	B8	a	CVC	s	k	sak	40.06136149	185.4865513	732.5028415	1127.354175	4.692010532
ALSwoD	B8	i	CVm	d	m	dim	58.69455289	168.8448383	436.8262256	1851.743618	13.62064583
ALSwoD	B8	a	CVC	gg	l	ggal	107.1408505	170.2448084	700.8826047	1317.7505	12.19752187
ALSwoD	B8	a	CVm	b	m	bam	57.76289332	161.4097322	746.2084256	1071.856643	9.778239761
ALSwoD	B8	a	CVC	t	l	tal	68.01114858	191.5750818	679.7096587	1298.142048	16.61296238
ALSwoD	B8	a	CVm	j	m	jam	78.25940385	158.6863157	713.7941487	1344.405286	8.726332312
ALSwoD	B8	a	CVC	g	t	gat	98.75591438	160.4231339	807.9336602	1250.126787	13.90036889
ALSwoD	B8	u	CVm	b	m	bum	71.73778686	167.4737318	396.0708538	875.9317587	16.39438777
ALSwoD	B8	a	CVC	k	l	kal	54.96791461	192.2871938	698.2312953	1150.010037	14.91178227
ALSwoD	B8	a	CVC	d	k	dak	83.84936127	166.6064225	681.9601849	1188.879455	6.764334154
ALSwoD	B8	a	CVC	b	l	bal	65.21616987	78.79482182	754.9311	1307.008128	8.388927786
ALSwoD	B8	a	CVm	g	m	gam	57.76289332	81.58067878	534.2107727	1216.864667	6.948244005
ALSwoD	B8	a	CVC	j	l	jal	63.35285073	159.8648019	727.4287722	1183.489581	8.021682604
ALSwoD	B8	a	CVm	s	m	sam	42.8563402	181.8671675	730.3052344	1243.134167	7.070209433
ALSwoD	B8	a	CVm	d	m	dam	68.01114858	170.5649386	635.3941651	1183.083579	13.63267205
ALSwoD	B8	a	CVC	ss	l	ssal	74.53276557	192.1431813	686.9531219	1068.236709	10.63205452
ALSwoD	B8	i	CVm	g	m	gim	60.55787203	172.8687437	445.6080318	1402.516738	13.61907521
ALSwoD	B9	i	CV_rep	b	#	bi	64.43297018	133.4183733	296.95121	1976.583463	14.21689804
ALSwoD	B9	i	CV_rep	b	#	bi	93.22216962	135.7859955	321.7589594	1997.274614	22.46423547
ALSwoD	B9	i	CV_rep	b	#	bi	76.77119851	131.1271413	340.8205191	1945.654483	15.77690008
ALSwoD	B9	i	CV_rep	b	#	bi	95.96399814	128.5735119	306.5594856	2045.272455	17.19878628
ALSwoD	B9	i	CV_rep	b	#	bi	98.70582666	128.7509203	372.7587908	2005.064674	16.48902892
ALSwoD	B9	i	CV_rep	b	#	bi	105.560398	125.4019651	383.3926799	1953.506197	18.24771254
ALSwoD	B9	i	CV_rep	b	#	bi	105.560398	122.9532036	361.5802973	2035.566324	14.04262679
ALSwoD	B9	u	CV_rep	b	#	bu	30.1601137	130.0431078	368.5320518	1026.795536	7.041416953
ALSwoD	B9	u	CV_rep	b	#	bu	57.57839888	133.4578418	471.5143892	1241.771945	20.09507009
ALSwoD	B9	u	CV_rep	b	#	bu	37.014685	127.5805629	385.5195089	1232.072717	13.16072481
ALSwoD	B9	u	CV_rep	b	#	bu	79.51302703	127.8436135	482.4347072	767.747122	17.02529197
ALSwoD	B9	u	CV_rep	b	#	bu	75.40028425	121.4948657	611.9670341	2137.21196	21.10640051
ALSwoD	B9	u	CV_rep	b	#	bu	75.40028425	131.1041211	413.5107517	804.6538814	12.55441924
ALSwoD	B9	u	CV_rep	b	#	bu	83.62576981	120.9573268	325.2234729	733.8339874	19.69608586
ALSwoD	B9	u	CV_rep	b	#	bu	72.65845573	125.307378	521.466849	1577.736657	18.03770722
ALSwoD	B9	u	CV_rep	b	#	bu	86.36759832	120.4242354	254.7137684	911.0490023	19.57389617
ALSwoD	B9	a	CV_rep	b	#	ba	78.14211277	123.0312526	611.1813377	911.7883464	17.57434152
ALSwoD	B9	a	CV_rep	b	#	ba	90.4803411	123.8888285	614.752282	1354.464696	18.45906981
ALSwoD	B9	a	CV_rep	b	#	ba	68.54571296	123.3455707	610.9910362	918.3870199	18.09777763
ALSwoD	B9	a	CV_rep	b	#	ba	80.88394129	122.1106236	614.070932	971.8637149	17.93636185
ALSwoD	B9	a	CV_rep	b	#	ba	86.36759832	120.1704199	609.7970813	1165.877592	22.34649752
ALSwoD	B9	a	CV_rep	b	#	ba	76.77119851	118.6307945	494.7013869	1124.048466	12.54021893
ALSwoD	B9	a	CV_rep	b	#	ba	60.3202274	119.3685311	539.5493195	810.8641632	11.08994065
ALSwoD	B9	a	CV_rep	b	#	ba	89.10942684	114.3399131	639.7230155	1103.551476	7.776573786
ALSwoD	B9	a	CVC	d	l	dal	44.02674823	124.7124578	661.1501671	1370.195411	8.453651626
ALSwoD	B9	i	CVm	j	m	jim	40.64007529	134.2599362	320.2683341	2030.517586	9.906622909
ALSwoD	B9	a	CVC	b	k	bak	63.50011764	117.4112604	687.5560929	1178.909182	6.524377479
ALSwoD	B9	i	CVm	s	m	sim	34.71339764	150.5643682	482.3921096	2047.219541	5.391840741
ALSwoD	B9	a	CVC	jj	l	jjal	44.02674823	153.4843437	650.347302	1478.105454	8.65262797
ALSwoD	B9	u	CVm	d	m	dum	44.87341646	134.2967091	295.6606709	1127.905356	8.418028396
ALSwoD	B9	a	CVC	g	k	gak	61.80678116	131.116085	729.2530866	1481.778627	6.447850729
ALSwoD	B9	i	CVm	b	m	bim	39.79340705	136.0600445	348.0558066	1921.090806	11.70973709
ALSwoD	B9	a	CVC	s	t	sat	46.56675293	137.3877792	651.5338883	1148.182013	7.011658263
ALSwoD	B9	a	CVC	p	l	pal	35.56006588	151.7360858	600.1727386	1575.583643	7.274759736
ALSwoD	B9	u	CVm	g	m	gum	35.56006588	132.7278981	299.23812	833.1107851	4.918631508
ALSwoD	B9	a	CVC	ch	l	chal	40.64007529	146.3442203	573.6352172	1611.25499	8.587202648
ALSwoD	B9	a	CVC	d	k	dak	66.04012234	138.1022935	723.5339641	1225.54604	13.05352324
ALSwoD	B9	a	CVC	pp	l	ppal	40.64007529	148.251364	642.5379175	1297.382992	14.01943771
ALSwoD	B9	a	CVC	d	t	dat	46.56675293	136.4381232	766.2327766	1222.534259	8.364373055
ALSwoD	B9	a	CVC	g	l	gal	35.56006588	136.1418522	732.9396541	1204.984129	4.466656127
ALSwoD	B9	u	CVm	s	m	sum	38.10007058	161.8807562	340.6140766	1153.711715	8.975317108
ALSwoD	B9	a	CVC	dd	l	ddal	59.26677646	148.2946542	631.761376	1575.081808	15.55555937
ALSwoD	B9	u	CVm	j	m	jum	35.56006588	137.9065108	391.2319448	1107.309519	9.879873964
ALSwoD	B9	a	CVC	s	l	sal	56.72677175	136.3723092	680.6163301	1369.075297	9.543672439
ALSwoD	B9	a	CVC	b	t	bat	60.11344469	135.1148722	817.5666392	1472.484696	14.71487233
ALSwoD	B9	a	CVC	j	t	jat	51.64676234	137.2119369	719.7978805	1104.349768	14.43117831
ALSwoD	B9	a	CVC	s	k	sak	50.80009411	142.6200425	680.7893334	1395.19836	5.397421726
ALSwoD	B9	i	CVm	d	m	dim	53.34009881	137.3441419	362.216413	1460.133192	13.68669747
ALSwoD	B9	a	CVC	gg	l	ggal	60.11344469	144.7509022	665.7290304	1357.519788	7.437398896
ALSwoD	B9	a	CVm	b	m	bam	65.19345411	126.1531087	617.4170087	1297.935551	15.16781438
ALSwoD	B9	a	CVC	t	l	tal	40.64007529	144.2993271	664.8044914	1333.598632	8.228653424
ALSwoD	B9	a	CVm	j	m	jam	57.57343999	122.57666	544.4943151	1212.361663	15.9419332
ALSwoD	B9	a	CVC	g	t	gat	57.57343999	127.3304578	658.5209937	1459.165497	9.391644765
ALSwoD	B9	u	CVm	b	m	bum	33.86672941	128.9996219	518.412453	1139.103324	8.658122135
ALSwoD	B9	a	CVC	k	l	kal	33.02006117	155.720699	643.5960756	1551.006026	0.515363148
ALSwoD	B9	a	CVC	d	k	dak	77.89347763	127.6725344	687.3950274	1304.901811	13.64200096
ALSwoD	B9	a	CVC	b	l	bal	44.02674823	126.4352727	640.9548193	1274.673026	10.58433184
ALSwoD	B9	a	CVm	g	m	gam	56.72677175	123.9600781	725.1830102	1261.208772	15.28906578
ALSwoD	B9	a	CVC	j	l	jal	57.57343999	126.5136664	597.0137457	1463.825723	20.41006445
ALSwoD	B9	a	CVm	s	m	sam	49.10675764	130.3789227	755.1119624	1275.030431	9.632891911
ALSwoD	B9	a	CVm	d	m	dam	48.2600894	122.0580654	591.6311811	1150.09778	16.90818323
ALSwoD	B9	a	CVC	ss	l	ssal	51.64676234	136.7006075	688.0535564	1220.65161	8.215810052
ALSwoD	B9	i	CVm	g	m	gim	39.79340705	134.7053308	364.6194862	1936.811771	7.223190931
ALSwoD	B10	i	CV_rep	b	#	bi	123.3121299	133.7499556	299.3870589	2478.958757	15.92690529
ALSwoD	B10	i	CV_rep	b	#	bi	84.289304	140.5341734	290.0216885	2085.158694	14.00213913
ALSwoD	B10	i	CV_rep	b	#	bi	98.33752133	139.6176206	299.2185037	2297.96856	14.43469701
ALSwoD	B10	i	CV_rep	b	#	bi	138.9212603	260.570933	292.3465538	2099.072134	15.68977828
ALSwoD	B10	i	CV_rep	b	#	bi	81.16747792	123.1453359	273.1712217	2147.91961	16.17145581
ALSwoD	B10	i	CV_rep	b	#	bi	42.144652	118.8772835	235.8734716	2032.222019	11.8691561
ALSwoD	B10	u	CV_rep	b	#	bu	126.433956	142.018553	341.5298206	861.2949336	18.81251585
ALSwoD	B10	u	CV_rep	b	#	bu	104.5811735	150.7788145	331.92834	842.7856287	20.27025259
ALSwoD	B10	u	CV_rep	b	#	bu	87.41113007	134.4044538	458.3994726	1613.954815	19.81876733
ALSwoD	B10	u	CV_rep	b	#	bu	99.89843437	131.5862041	277.8271502	856.9615194	19.01737292
ALSwoD	B10	u	CV_rep	b	#	bu	87.41113007	113.8484494	254.915304	1048.918191	4.522919067
ALSwoD	B10	a	CV_rep	b	#	ba	145.1649124	128.9198561	913.5864332	1304.25317	11.09048027
ALSwoD	B10	a	CV_rep	b	#	ba	162.3349558	134.8411223	864.5359255	1248.76655	7.224659939
ALSwoD	B10	a	CV_rep	b	#	ba	151.4085646	125.6654756	790.7636709	1187.353055	5.580189198
ALSwoD	B10	a	CV_rep	b	#	ba	151.4085646	128.7631383	900.8158061	1295.619389	11.78145851
ALSwoD	B10	a	CV_rep	b	#	ba	126.433956	112.211672	752.053448	1074.991634	3.854425857
ALSwoD	B10	a	CV_rep	b	#	ba	45.26647807	107.4527657	524.1794967	1419.364874	-200
ALSwoD	B10	a	CVC	d	l	dal	74.92382578	127.188199	720.9634134	1446.851078	2.549890396
ALSwoD	B10	i	CVm	j	m	jim	57.75378237	266.5910627	275.8442963	2038.292813	14.47694923
ALSwoD	B10	a	CVC	b	k	bak	70.24108667	117.8746454	544.1453487	1229.772272	5.005406366
ALSwoD	B10	i	CVm	s	m	sim	68.68017363	147.8180954	311.6676626	2202.936343	8.419136876
ALSwoD	B10	a	CVC	jj	l	jjal	109.2639126	130.9823269	639.1908832	1454.317462	-0.152362613
ALSwoD	B10	u	CVm	d	m	dum	63.99743452	264.7106951	310.5301862	981.5005463	10.35005699
ALSwoD	B10	a	CVC	g	k	gak	106.1420865	119.1561424	729.6162691	1659.149282	3.879242075
ALSwoD	B10	i	CVm	b	m	bim	151.4085646	270.7686637	336.1245597	2207.317779	15.41908889
ALSwoD	B10	a	CVC	p	l	pal	56.19286933	169.0730224	855.8654431	1527.606529	5.267681064
ALSwoD	B10	u	CVm	g	m	gum	74.92382578	128.934383	324.7493583	2326.940304	15.23629585
ALSwoD	B10	a	CVC	ch	l	chal	48.38830415	167.0583054	755.2276178	1411.636324	5.195344354
ALSwoD	B10	a	CVC	d	k	dak	88.97204311	126.6951984	547.052913	1164.079012	3.568239748
ALSwoD	B10	a	CVC	pp	l	ppal	95.21569526	134.2068132	675.7270607	1393.074273	0.766080455
ALSwoD	B10	a	CVC	d	t	dat	81.16747792	125.2776765	928.0994769	1398.585808	0.711332601
[truncated: 1,403 more rows]
