# Supplementary material for: Subclinical articulatory changes of vowel parameters in Korean amyotrophic lateral sclerosis patients with perceptually normal voices
Source: PLoS One. 2023 Oct 13;18(10):e0292460. doi: 10.1371/journal.pone.0292460 (PMC10575489; doi:10.1371/journal.pone.0292460)
Supplement: S2 File — (CSV) [file pone.0292460.s008.csv]

group	participants	age	sex	disease duration	diagnosis	onset region	FVC	ALSFRS_total	ALSFRS_bulbar	ALSFRS_dysarthria	UMN_B	LMN_B	Frontal release sign	dur_a	f0_a	f1_a	f2_a	harmonicity_a	dur_i	f0_i	f1_i	f2_i	harmonicity_i	dur_u	f0_u	f1_u	f2_u	harmonicity_u	VSA	VAI
ALSwD	A1	77	M	2	Probable	B	75	42	9	3	N	N	N	73.79209071	150.2818312	731.4012863	1322.259455	9.607360719	126.4096251	138.4506579	468.1108678	2002.225148	15.57276141	113.2626314	144.4368044	361.9844983	1267.131609	18.35201214	132852.69	0.799426022
ALSwD	A2	21	M	3	Definite	C	81	42	10	3	Y	Y	N	84.55259027	118.0391555	730.0194183	1342.861753	5.290938815	127.5003194	119.3549107	311.8996457	1840.260028	10.66597138	90.71747729	133.2622699	442.9402747	1546.98923	12.14179224	28721.47	0.705211914
ALSwD	A3	55	M	4	Probable	LS	NA	37	9	3	Y	Y	N	94.70992623	135.9284937	781.1275391	1385.035569	5.53393072	134.5596203	139.0148098	339.8107511	2093.606997	7.284299178	135.6678556	142.3079355	500.5790305	1393.270976	11.14917718	97577.12	0.794411655
ALSwD	A4	49	M	1	Probable	B	96	NA	NA	3	Y	N	Y	164.1868279	147.4758359	694.0546288	1140.991694	10.82517979	306.6110642	127.6075539	345.1231578	1940.893332	18.85392218	209.6189542	127.6584908	472.0814041	1133.192174	18.55997914	90139.12	0.852350981
ALSwD	A5	49	M	1	Definite	B	106	39	10	3	Y	Y	Y	119.6336927	117.6509415	727.3079797	1446.735396	6.287756704	147.3497334	121.9676115	330.4506471	1887.314843	16.5256027	126.6597003	120.1575142	409.37596	1135.840883	-2.281938728	131727.54	0.786967419
ALSwD	A6	65	M	1	Definite	C	79	34	7	1	Y	Y	Y	148.5109912	170.7831878	746.0116097	1427.724238	9.850228153	138.3408561	172.8182041	382.6570041	1793.661149	16.18027647	144.4648229	168.5746484	422.998257	1144.956638	19.10633372	110473.71	0.751752536
ALSwD	A7	67	M	6	Definite	LS	101	33	9	3	Y	Y	Y	99.53615835	142.8742644	578.7058582	1170.088915	0.638336456	140.778997	145.5892822	305.741701	1880.744557	-45.81233619	108.3530933	143.6186785	618.1315128	1726.956427	-65.92402477	90011.47	0.643680408
ALSwD	A8	42	M	4	Probable	LS	NA	19	10	3	Y	Y	N	137.8864589	125.4582635	610.6269344	1340.33421	9.874183624	187.6579352	138.0371787	317.5792758	1775.557197	-2.239028185	157.8351142	125.9753704	379.0998651	1441.136048	16.03721504	35613.08	0.686049924
ALSwD	A9	54	M	5	Probable	B	NA	29	7	2	Y	N	Y	151.5569514	153.9345401	634.764582	1102.140762	14.10690144	211.0833373	158.4283042	377.59919	2007.351774	-0.540764647	223.4662114	153.6148745	480.7004621	1077.662143	18.25191389	72877.8	0.869660028
ALSwD	A10	47	M	0	Probable	C	NA	42	11	3	Y	Y	N	104.3935913	91.08415265	702.9634145	1410.724454	5.613857973	144.2060647	94.12885916	351.8374432	1894.444941	8.217595325	161.5896097	91.9366601	612.1346163	1917.864741	10.0484217	67067.19	0.605095234
ALSwD	A11	51	M	2	Definite	C	NA	40	10	3	Y	Y	N	158.9573901	190.7777816	814.0146438	1445.866938	9.247839032	232.2701485	174.2886863	387.5789669	2036.752021	20.17367023	195.5893666	181.1445197	363.0929817	1181.539337	22.69073633	189580.8	0.84390191
ALSwD	A12	45	M	2	Probable	LS	87	35	10	3	N	Y	N	106.533066	136.1884941	760.2868371	1351.222747	6.74960374	129.5863262	126.4004566	363.1663052	1760.817586	11.6008053	126.5324348	130.2948136	516.8672908	1768.278443	12.52096868	32959	0.630349418
ALSwD	A13	79	F	6	Probable	LS	76	21	5	2	Y	Y	N	123.1328221	201.1816351	926.3658271	1487.407759	11.83069375	205.9904713	202.5587495	421.9175711	2333.793624	-2.355739179	170.2881465	216.2006451	568.6886999	1187.197848	21.55976323	227086.62	0.889487309
ALSwD	A14	69	F	2	Possible	C	70	41	10	3	N	N	Y	91.37322786	183.7388149	856.0401169	1429.358993	8.347139878	82.73174805	201.5763093	397.8782059	2425.347387	17.99136488	62.12716593	192.3717946	411.2159293	1154.230277	18.55937645	284546.61	0.967195318
ALSwD	A15	55	F	2	Definite	C	95	42	10	3	Y	N	N	96.53662862	194.6767413	791.0269974	1692.989035	14.60593025	142.820565	206.6161451	428.4777581	2137.381769	17.66352609	129.7528342	207.3078222	398.5342432	989.1261448	23.42130993	214802.94	0.834512007
ALSwD	A16	64	F	2	Probable	B	78	38	8	2	Y	Y	N	136.6573196	145.8649998	869.5130574	1686.76096	-10.36436579	184.704372	146.6365968	518.326833	2277.092788	-28.83689226	236.9295292	143.9934072	592.4294004	1461.15022	-42.67925428	121401.34	0.738870999
ALSwD	A17	72	F	3	Definite	B	NA	42	9	3	Y	Y	N	159.6301181	233.5078688	911.389184	1540.740216	-2.839881152	230.6057196	229.5392535	398.1028873	2234.464436	18.70642176	191.1205273	234.0771644	473.1902931	1307.118878	20.15567168	211951.91	0.845852331
ALSwD	A18	62	F	1	Possible	B	33	36	7	2	Y	Y	Y	138.5684557	164.1196018	707.0650243	1600.755759	6.36323111	154.818924	162.463262	364.8018286	2118.71349	14.37419316	123.6091189	186.8087369	405.1720478	1738.480361	-12.23567574	54614.87	0.687669532
ALSwD	A19	62	F	3	probable	LS	89	27	9	3	N	Y	Y	140.4907779	184.0108797	819.1465237	1634.210238	9.367909859	241.3829332	215.7451995	415.1122996	2693.585269	16.05280346	190.8250548	209.6911286	540.8972018	1507.167673	15.51174601	173049.96	0.857310144
ALSwD	A20	60	F	1	Possible	B	NA	44	8	3	Y	Y	Y	105.400143	185.5967231	777.1997125	1430.926764	14.37326812	201.2998557	187.7236208	424.9712361	2582.746808	20.00206828	191.6203972	187.527678	474.6665503	1090.54633	19.0132901	234177.72	0.982121492
ALSwD	A21	64	F	1	Definite	B	78	38	8	1	Y	Y	N	197.9303473	199.0067514	892.5911236	1731.81026	5.855185246	159.8745037	173.8849131	314.4988466	1773.73452	-29.70431747	120.7713077	183.7111926	293.3339516	1468.196869	-32.61835526	88758.14	0.700219992
ALSwD	A22	70	F	2	Definite	LS	81	35	10	3	Y	Y	N	106.4599476	131.2182167	812.3192599	1539.012531	7.034966487	136.5166683	144.2483172	421.425988	1943.691277	10.31645036	119.7613821	162.2382489	464.8643828	1123.109116	12.22357675	151590.73	0.776688424
ALSwD	A23	67	F	6	Probable	B	44	30	8	2	Y	Y	N	163.9248731	162.3496886	920.582543	1399.319317	9.324889517	201.0643723	163.3022981	497.4239769	2432.884302	14.53515248	219.5777873	183.6122213	538.3393046	1028.538425	19.26681929	275986.17	0.968196815
ALSwD	A24	39	F	4	Definite	C	68	27	10	3	Y	Y	Y	154.1084045	185.0242882	786.5939732	1422.157408	14.03872305	143.9380709	185.4480252	361.4678899	1965.228238	-34.11470958	186.3995306	174.0515534	382.8827395	1213.936511	13.33717544	153881.96	0.814041518
ALSwD	A25	54	F	1	Possible	B	46	45	9	2	Y	Y	N	185.301282	157.2197547	822.0166452	1659.13035	9.20448741	222.8517568	163.9988636	423.6540188	1977.702753	13.09068278	234.9218156	159.319891	423.9983463	1352.963472	15.55517797	124381.54	0.725363602
ALSwD	A26	60	F	1	Possible	B	70	44	10	3	Y	Y	Y	138.558068	196.2864873	890.2066209	1504.118296	10.20484775	214.8401843	204.2246146	382.9476717	2432.860368	15.28112371	190.4403121	207.9754469	469.1233016	1126.911656	17.7818024	291209.62	0.954054178
ALSwD	A27	64	F	2	Definite	C	NA	36	10	3	Y	N	N	172.1919325	252.6644459	881.9303959	1532.468756	9.096852245	130.8572696	246.1580155	485.7761288	2103.073845	18.05692191	162.0411377	268.3094978	387.5055162	1323.709995	22.71838953	182411.01	0.800385022
ALSwoD	B1	54	M	1	PMA	C	NA	44	12	4	N	N	N	71.47811175	116.6348003	707.0696409	1349.225097	7.274270553	75.21424593	111.1689463	374.6539942	1949.258738	15.36976452	76.77602043	117.6702453	441.995883	1044.653997	14.54662572	130148.69	0.827380286
ALSwoD	B2	60	M	1	Probable	C	NA	38	10	4	N	N	N	80.14573012	127.5192223	711.6669972	1258.223977	10.83794819	116.5412671	142.7124467	370.4550287	1946.313125	18.69332099	128.3245201	132.3226797	399.3392349	969.1427876	15.69141361	156773.65	0.886832605
ALSwoD	B3	44	M	15	Probable	LS	84	34	12	4	Y	N	N	98.91968241	147.2459774	647.6501103	1124.103347	12.76593028	88.09248245	148.1060786	474.740388	1901.477287	8.611164726	70.48673869	148.7427109	553.2724091	1230.272413	9.730667371	27504.55	0.753647121
ALSwoD	B4	64	M	7	Probable	C	56	36	11	4	Y	Y	Y	79.62329883	147.6443788	710.1691814	1318.127157	8.758033899	112.5558983	140.6281658	390.8199247	1937.186797	14.15893547	102.2237362	145.1829075	473.3385224	1165.758764	12.71438662	97635.52	0.790717113
ALSwoD	B5	68	M	1	Probable	LS	93	37	11	4	Y	N	N	105.6362509	91.62152471	639.8918116	1167.885169	8.266505699	101.5924982	104.4164472	317.1538128	2111.303401	12.74453462	101.9316816	104.444439	365.8147993	1340.751769	13.86782586	101389.31	0.862009785
ALSwoD	B6	62	M	0	Possible	C	NA	41	11	4	Y	N	N	73.36728323	173.1033858	639.422751	1273.443418	9.336042724	121.3705571	177.1498682	359.0076968	2024.864755	17.91031751	89.50006913	175.0169891	365.7089147	1090.18266	16.94849291	128531.75	0.862691668
ALSwoD	B7	75	M	2	Possible	LS	NA	43	12	4	N	N	N	68.110106	153.3169942	704.796859	1402.109669	-6.859589691	120.0109659	151.2801803	376.1083151	1763.725687	14.83981893	106.9223273	144.1292567	490.6056611	1022.561633	16.88715583	101104.03	0.749995013
ALSwoD	B8	72	M	3	PMA	C	72	28	12	4	N	N	N	86.94590024	157.4239201	684.0740243	1149.583487	10.57816922	132.237647	156.0621944	481.5836515	1831.301288	11.45719665	109.6453527	157.9215398	490.7594103	1325.31787	13.33472393	48100.75	0.729677101
ALSwoD	B9	53	M	15	Possible	C	NA	40	12	4	N	N	N	57.66099126	132.4371869	653.0836749	1276.580228	11.61310163	70.70811208	133.2454111	355.1145076	1946.224592	13.86285644	56.11992608	131.0017535	405.7171285	1128.143822	13.51007042	104938.54	0.821122269
ALSwoD	B10	64	M	5	Probable	C	54	28	10	4	N	N	N	89.58694824	131.9318865	724.628718	1337.002428	-0.929687344	95.92520119	169.6789931	292.9699636	2162.167354	14.51932119	88.81595181	148.401518	354.275226	1304.751863	16.10987938	159761.98	0.877712535
ALSwoD	B11	67	M	2	Probable	C	90	39	11	4	N	N	N	81.21317117	171.1665039	670.58481	1402.265832	7.243882989	87.86706217	178.997749	292.1358031	1919.65104	15.25079879	66.61585152	185.8540461	310.0881306	827.3382772	14.68628509	202048.21	0.914686842
ALSwoD	B12	67	M	2	Possible	C	101	33	12	4	N	N	N	94.77621597	131.7419756	708.1338476	1201.163304	14.66442432	84.9645927	136.2040923	404.8683735	1713.379895	15.94343552	106.5360523	141.1002395	404.3171113	859.9888671	20.61526344	129543.2	0.843633758
ALSwoD	B13	63	M	0	Definite	LS	NA	42	12	4	Y	N	N	64.386434	141.7118721	629.4592456	1185.242942	7.540704514	69.62766051	143.9060457	317.71451	1645.562963	13.62193566	95.92066256	136.9409652	503.5771029	1444.528669	12.26282898	114420.44	0.659223567
ALSwoD	B14	44	M	1	Possible	C	85	40	12	4	Y	N	N	66.09607011	99.70468243	681.6905238	1374.733916	8.086267428	71.74636946	104.7973719	376.6288626	2148.523117	8.276234609	51.57386773	102.2351731	455.8967001	1019.436786	6.79823804	141552.18	0.877124281
ALSwoD	B15	43	F	5	PMA	C	80	41	12	4	N	N	N	71.34107405	180.3029668	793.5054086	1525.450767	9.430651036	117.9500901	193.6015814	367.5314525	2146.466956	15.82379768	98.73283941	189.9826412	475.8466633	1387.760838	-0.976183125	127961.8	0.782617369
ALSwoD	B16	42	F	4	PMA	C	68	36	12	4	N	N	N	63.67421034	193.4132051	908.2955497	1566.613239	7.352326395	87.07384558	195.0417183	554.2742548	2344.381839	8.36811722	79.53098587	199.3106448	397.2106493	1049.502919	-6.53151665	290286.9	0.911726769
Control	C1	42	M							4				101.996932	105.8798387	735.0980357	1258.382413	9.455791459	136.5801076	107.4262023	324.8123992	1733.711966	14.61951189	122.782551	109.6682425	533.1933356	1544.692882	15.16276504	107480.9	0.674339077
Control	C2	61	M							4				98.16977838	153.4985941	728.3669684	1186.981357	14.08612053	146.012166	154.1185275	343.1082404	2151.623564	15.09393977	113.1921955	161.3695867	374.6046401	947.7345379	21.02899762	216713	1.009662557
Control	C3	45	M							4				58.03218652	110.382417	701.2391155	1352.970844	8.898938041	81.17223862	99.98146346	369.6325084	2092.779455	12.20268302	67.57801311	109.5640264	399.5936785	948.0638616	15.76672382	178714.9	0.910026434
Control	C4	34	M							4				74.99186467	122.108999	789.7623118	1257.78439	8.542154192	109.6700411	126.2896696	424.6725008	1685.235182	14.03076542	108.6151179	122.8665011	428.7177991	925.5599589	17.42297007	137810.3	0.815019348
Control	C5	51	M							4				41.75639549	144.1413507	748.1922738	1381.45209	6.714005227	69.06071852	147.5750131	356.4868461	2037.867955	14.93109803	51.72947214	137.4298732	372.8130943	1192.855652	14.5779222	160139.5	0.843338706
Control	C6	59	M							4				76.25417549	125.0722093	820.0193841	1359.615555	8.07165752	91.36449089	124.60044	330.1846367	1922.800702	16.18083345	96.94368458	127.2834119	448.9646561	1203.40362	16.26997199	142745.3	0.820670805
Control	C7	21	M							4				79.15923742	109.6015832	697.7242888	1264.545377	10.36723078	117.7247479	103.5145602	508.1455818	2054.259447	12.46833705	95.61375609	110.7529311	456.7427111	1138.612264	14.52788798	107090.4	0.817086165
Control	C8	66	M							4				81.68541197	121.0176978	734.1408624	1265.20598	12.37078447	113.3505741	125.5881139	373.0422298	1998.579285	19.22157317	94.38435535	125.8171455	430.3543359	879.2753308	17.26118751	181074	0.927012672
Control	C9	56	M							4				72.87912649	128.4656415	751.1482827	1349.297274	11.2290916	121.9725926	130.3634004	331.0855892	2004.320822	17.01096683	88.88921617	135.6210315	389.9172277	1102.290862	17.07129478	170186.5	0.868523281
Control	C10	42	M							4				83.57446134	113.4960428	760.6519218	1512.030574	11.29740107	123.4798799	114.6978536	346.2033385	2343.322792	13.26240208	110.4997125	115.2495695	402.3052872	1033.433966	18.5205876	248122.2	0.942319369
Control	C11	60	F							4				93.1355069	194.1483547	974.3653226	1586.503309	14.24364086	106.7536619	185.9755143	399.678289	2215.355563	-66.0037048	71.20175296	185.4845276	447.5033464	1313.233661	17.90021282	244181.4	0.851291747
Control	C12	64	F							4				95.75728571	194.7499425	944.2273612	1691.19572	6.426217093	187.2553904	202.5702703	414.3052189	2445.203892	17.8355484	159.296321	206.0036039	382.2794273	1213.322058	2.134823385	338474.6	0.915789639
Control	C13	25	F							4				83.83651394	246.8774781	860.462592	1530.642887	16.78658555	97.52063356	241.6284487	488.4333264	2506.485927	17.23974684	80.37474456	236.5192729	570.7158651	1274.835052	21.73372794	188957.7	0.871222088
Control	C14	41	F							4				89.01910299	189.8638564	815.8532319	1724.491554	8.237776734	137.0353845	212.8505249	507.2912808	2131.666228	14.36288561	113.843639	214.3540612	502.3369002	1406.816461	13.96201776	112839.2	0.71180026
Control	C15	63	F							4				89.25785175	176.2250509	949.2697012	1698.829922	8.820951003	168.6880422	203.339473	408.7683351	2442.370287	14.66743909	142.6140621	196.7219482	465.5667921	1214.610804	-2.024416119	310686.9	0.89541729
Control	C16	63	F							4				106.2021153	170.826189	876.2551342	1223.340694	9.897137389	188.047024	190.7570742	409.7161915	2622.035518	14.73064994	143.4934826	185.5977229	497.8387039	993.598488	18.80373737	318236.4	1.119634272
Control	C17	56	F							4				75.71850601	214.5178116	771.2804789	1603.727051	14.2613065	101.6169818	220.2988357	394.5947546	2315.412085	19.92196234	94.28870993	223.6647803	504.0185553	1295.111188	19.41856272	153228.8	0.812832639
Control	C18	54	F							4				81.95221046	216.8297664	936.4950531	1754.263432	14.54029958	87.92137201	212.4612361	589.0710477	2494.154384	6.075057206	73.49253975	213.1011112	438.5008674	1259.837314	17.74872614	270118.4	0.84881922
Control	C19	54	F							4				81.68243131	168.8715644	925.0578412	1752.528213	8.924128657	69.3315193	176.8581224	463.4175654	2681.667256	19.20314822	69.18270986	177.2747466	474.2784523	1261.169116	22.44065883	322833.9	0.912772984
Control	C20	55	F							4				56.71296668	194.0993788	971.218464	1601.5689	10.82494215	76.53613379	202.4571674	333.93454	2612.999655	15.37871437	64.85064846	197.9199184	494.6748771	1266.090592	-2.370925765	347892.9	0.969685433
